# Supplementary material for: A Conserved Fibroblast-Myeloid Gene Signature in Digestive Cancers: Multi-Omics Integration Identifies DCN, COL10A1, CTHRC1, and TREM2 as Candidate Microenvironmental Markers
Source: Int J Mol Sci. 2026 Apr 1;27(7):3208. doi: 10.3390/ijms27073208 (PMC13072812; doi:10.3390/ijms27073208)
Supplement: Supplementary file 1 [file ijms-27-03208-s001.zip]

Archive with 9 entries (8 files):
- Supplementary Table S1.xlsx
- Supplementary Figures.pdf
- Supplementary Figures/
- Supplementary Figures/Supplementary Figure S1.pdf
- Supplementary Figures/Supplementary Figure S2.pdf
- Supplementary Figures/Supplementary Figure S3.pdf
- Supplementary Figures/Supplementary Figure S4.pdf
- Supplementary Figures/Supplementary Figure S5.pdf
- Supplementary Figures/Supplementary Figure S6.pdf
