# Supplementary material for: A Conserved Fibroblast-Myeloid Gene Signature in Digestive Cancers: Multi-Omics Integration Identifies DCN, COL10A1, CTHRC1, and TREM2 as Candidate Microenvironmental Markers
Source: Int J Mol Sci. 2026 Apr 1;27(7):3208. doi: 10.3390/ijms27073208 (PMC13072812; doi:10.3390/ijms27073208)
Supplement: Supplementary file 1 [file ijms-27-03208-s001.zip › Supplementary Table S1.xlsx]

## Sheet: CHOL_expression_DEG_statistics
gene	logFC	logCPM	F	PValue	FDR
ENSG00000278965.1	-6.6007	0.397051312464457	433.49530452036	2.43399194727568e-36	4.90352017698159e-32
ENSG00000141434.11	-8.48415	0.815678930028134	362.719364317634	1.23536147468792e-33	1.24437961345314e-29
ENSG00000254607.2	-6.69614	0.059743432150394	287.539203750319	1.79425844001252e-31	1.20490435108308e-27
ENSG00000197838.4	-7.66863	0.609939655972688	254.663076193131	5.62405908557554e-30	2.83255735845012e-26
ENSG00000205143.2	-5.97477	0.0168388354420101	288.992728870369	5.18680245486951e-29	2.08986644511602e-25
ENSG00000142182.8	-7.61356	0.259489610506289	234.33094688804	3.392517302093e-28	1.13909422613276e-24
ENSG00000225765.1	-6.81091	0.0819480048957687	229.00138452001	5.16894806350128e-28	1.48762325267567e-24
ENSG00000227242.3	-5.68143	-1.17462	222.778002169324	7.88314002903676e-28	1.83954305006914e-24
ENSG00000264569.1	-5.9974	0.0598802637042916	266.501381360096	8.21795267081418e-28	1.83954305006914e-24
ENSG00000238099.2	-5.96812	-1.34609	219.520541842094	4.80012304093369e-27	9.67032787826501e-24
ENSG00000105607.12	-3.32602	5.52631676459496	501.519310420297	1.65326357670765e-26	3.02787709239567e-23
ENSG00000139445.17	-6.50317	-0.195429	204.65240578666	2.88476715128355e-26	4.84304325247987e-23
ENSG00000241224.6	-6.63817	0.394704379806805	215.453672594761	8.10681550502171e-26	1.25630696280129e-22
ENSG00000279493.1	-6.63857	-0.477539	195.281349593635	9.35629116083486e-26	1.34637029804414e-22
ENSG00000230333.6	-5.58754	-0.395192	220.460682415244	1.70622942776839e-25	2.29157987012146e-22
ENSG00000052802.12	-3.76858	7.25262332044042	435.434731769382	3.24013470896577e-25	4.07973461542653e-22
ENSG00000152760.9	-4.61311	0.316934810240842	347.062864819177	3.51618795397361e-25	4.16688956004426e-22
ENSG00000223991.1	-7.95336	2.21141736375334	235.326411005459	4.94047450375996e-25	5.52948885293046e-22
ENSG00000120158.11	-3.92648	5.53806966609371	413.067246733963	1.00293610455729e-24	1.06342898749532e-21
ENSG00000182551.13	-3.5451	7.92087340392105	407.548766867912	1.29561427562682e-24	1.30507225983889e-21
ENSG00000080709.14	-5.53344	3.17735224359743	405.873713990559	1.67186212397075e-24	1.6038730642626e-21
ENSG00000042781.12	-6.60155	3.4337954965941	389.567518598376	2.18058452597237e-24	1.99682072091997e-21
ENSG00000215124.2	-6.14257	-1.28966	186.985932731786	2.35613101384615e-24	2.0637658871715e-21
ENSG00000148672.8	-3.30733	8.60327742348199	394.287055522328	2.58144018486738e-24	2.16690391518076e-21
ENSG00000271239.1	-6.23768	-1.12731	181.572092524319	3.47604362445706e-24	2.78963661397658e-21
ENSG00000258604.1	-5.62947	0.134708881602112	229.270667825192	3.60024580380181e-24	2.78963661397658e-21
ENSG00000197114.11	-3.01374	6.16428319008281	372.66971183096	8.31950068687473e-24	6.20758003102883e-21
ENSG00000109929.9	-4.16982	6.18444948407279	372.014001306653	8.70938844623776e-24	6.26640498706807e-21
ENSG00000264006.6	-5.37613	-0.925686	179.358797943145	9.77621826079117e-24	6.79143769247927e-21
ENSG00000173610.11	-6.25019	0.456085696849615	203.773033398421	1.24282682628849e-23	8.29091625013561e-21
ENSG00000059769.19	-3.0346	4.06206148677792	365.756	1.27577883328802e-23	8.29091625013561e-21
ENSG00000179152.18	-2.22929	4.66758615126997	362.350693680322	1.50680628017181e-23	9.35825712716289e-21
ENSG00000023330.14	-3.82252	7.21422602626155	361.788734520177	1.53292209469064e-23	9.35825712716289e-21
ENSG00000133027.17	-3.52104	5.5550359365197	353.973984308679	2.43397994522358e-23	1.40912665032735e-20
ENSG00000229740.1	-5.90411	-1.08253	164.90209690434	2.44810050439081e-23	1.40912665032735e-20
ENSG00000131183.10	-4.75099	-1.42045	174.707775278088	2.58502952361583e-23	1.44661124396568e-20
ENSG00000179636.14	-5.53265	0.187856967694396	220.214752119553	3.28606915019655e-23	1.78922024594215e-20
ENSG00000060971.17	-3.79203	7.67741295739992	345.06525693389	4.05568005162842e-23	2.15015079789753e-20
ENSG00000115841.19	-2.96191	2.97128242927305	337.105240595473	7.29762496380998e-23	3.71462880373372e-20
ENSG00000121691.4	-3.99504	8.28991122700179	335.128798534093	7.37541706290821e-23	3.71462880373372e-20
ENSG00000279428.1	-6.70018	1.6830813955558	238.131138563265	8.24639463250011e-23	4.05199673820359e-20
ENSG00000213398.7	-4.86222	6.19083303897311	333.110009900254	8.5341733737462e-23	4.09355849494026e-20
ENSG00000205622.9	-5.11897	0.17084942324679	234.352085938713	8.84365903813491e-23	4.14335709261083e-20
ENSG00000229005.2	-6.75752	0.815848515637403	183.682499993887	1.01513824570635e-22	4.64794888590911e-20
ENSG00000228445.1	-5.43783	-1.18177	159.522990176494	1.04547230841304e-22	4.68046336117536e-20
ENSG00000275944.1	-4.77939	-1.15248	175.052870482728	1.21460549969842e-22	5.3194439993314e-20
ENSG00000102967.11	-3.46062	5.19824947115571	317.391295330093	2.28020235839988e-22	9.77382057709021e-20
ENSG00000205707.10	-2.63416	4.20112283836633	312.463428705366	3.14244773731465e-22	1.31891150241544e-19
ENSG00000162688.15	-2.61462	5.28712257752882	309.592358227393	3.7045606484759e-22	1.52310364947338e-19
ENSG00000117305.14	-3.47354	6.78691350801436	307.24932721069	4.31227221817558e-22	1.7375007221473e-19
ENSG00000240303.7	-3.48719	5.93706048407963	302.994244617434	5.71864191052662e-22	2.23706835785686e-19
ENSG00000151552.11	-3.20676	6.19165504488976	302.848342396457	5.77422588149294e-22	2.23706835785686e-19
ENSG00000160323.18	-3.42068	4.0596711682738	302.534895525367	6.17137899831328e-22	2.32383152104773e-19
ENSG00000261469.1	-4.69088	-0.971371	175.862624279983	6.22887432426177e-22	2.32383152104773e-19
ENSG00000157379.13	-3.29815	5.75960960408733	300.868199286679	6.59490628975838e-22	2.41565422024495e-19
ENSG00000146085.7	-3.20666	6.60795743442176	300.288628353625	6.84831906944894e-22	2.46368278523426e-19
ENSG00000100714.15	-3.42029	7.34452197646726	299.111610545571	7.40813548369766e-22	2.61832100797496e-19
ENSG00000109576.13	-4.64009	3.95701051860416	297.271667348409	9.49211364597666e-22	3.29703657779045e-19
ENSG00000218819.4	-6.15321	-1.68178	176.858474411754	1.02622007465429e-21	3.50410671592971e-19
ENSG00000004864.13	-2.93096	6.05990566183932	287.925335904023	1.59515396433845e-21	5.35599529426041e-19
ENSG00000139352.3	-6.26694	-0.00095025	154.531409722962	1.74966097519034e-21	5.77847049281715e-19
ENSG00000094631.18	-2.10054	6.2748837766462	286.27414555767	1.78802326423641e-21	5.80992204537204e-19
ENSG00000128250.5	-5.59043	-2.08982	164.427622847739	2.49682604990186e-21	7.98429485735284e-19
ENSG00000155666.11	-4.34239	4.63119844370136	281.508646269365	2.63748988346294e-21	8.30232362378818e-19
ENSG00000165478.6	-7.58764	2.36817966440562	196.245984996747	3.06202979309634e-21	9.49040803257214e-19
ENSG00000106993.11	-2.46315	4.81321711073542	277.600715723324	3.34489545285922e-21	1.02100399686821e-18
ENSG00000271681.1	-6.75481	-1.53075	218.531363053779	3.66068112632108e-21	1.10071764135619e-18
ENSG00000196177.12	-4.89602	7.62300967795979	275.731279475194	3.78745853134926e-21	1.1220902878318e-18
ENSG00000119673.14	-3.43595	5.8564831389484	271.004626408154	5.34580345280964e-21	1.5608196573957e-18
ENSG00000128928.8	-2.60577	7.29201314598997	269.026610876829	6.17318815513336e-21	1.75701252574105e-18
ENSG00000227306.1	-6.04682	-1.46849	148.503332432431	6.1921914686595e-21	1.75701252574105e-18
ENSG00000249956.4	-6.16005	-1.65815	162.772108121616	7.17831986959224e-21	2.00853377906674e-18
ENSG00000234076.1	-4.69076	0.082131903108737	207.331635888261	9.53622846311017e-21	2.63173778928517e-18
ENSG00000066583.11	-2.47332	5.26502704181978	261.542976932664	1.08076281978938e-20	2.94230375236173e-18
ENSG00000256847.1	-7.21054	1.65607199783377	170.705150717546	1.09932674042572e-20	2.9529382016822e-18
ENSG00000259479.6	-4.9043	5.83760813035402	259.433474928541	1.29757312280651e-20	3.43959317527103e-18
ENSG00000271992.1	-5.22044	0.313051127966191	192.587938688642	1.35816891959051e-20	3.5534637732559e-18
ENSG00000142168.14	-2.86909	8.21938734534622	257.739558709321	1.44183966923599e-20	3.72401307390106e-18
ENSG00000232724.1	-4.34814	-0.420753	192.843186482974	1.46607782602381e-20	3.73868403583237e-18
ENSG00000146416.16	-2.66257	6.41698786660159	256.589474848238	1.57482412614415e-20	3.96580085566249e-18
ENSG00000184517.11	-2.31248	3.34169484192376	256.124961863275	1.70994309595214e-20	4.25290291494468e-18
ENSG00000169738.7	-5.23025	8.3453779866212	250.420783362836	2.54228234813602e-20	6.24595368116442e-18
ENSG00000279611.1	-4.49712	-0.180789	193.402618365112	2.68123319287484e-20	6.5079667353803e-18
ENSG00000164188.8	-5.56895	1.11303041716296	205.814267815791	3.67884186862429e-20	8.82308908158393e-18
ENSG00000243694.2	-5.76088	-0.324872	142.003568930048	3.95593839276563e-20	9.37603939537133e-18
ENSG00000163702.18	-2.43868	5.20298061003817	243.747975133759	4.32318303862951e-20	1.01273076158407e-17
ENSG00000165410.14	-3.2054	5.44337450019205	241.848814556246	5.06836658998e-20	1.1736472795602e-17
ENSG00000272430.1	-4.91792	0.302162365667528	193.159570891195	5.18140536023917e-20	1.18618854985657e-17
ENSG00000259706.1	-3.43014	-0.674271	201.017957901406	5.39139663639354e-20	1.21293853025795e-17
ENSG00000100889.11	-4.84103	8.01709377818819	240.929112085991	5.41866711621242e-20	1.21293853025795e-17
ENSG00000138796.15	-3.08654	6.17987901053452	239.636812196844	6.02415054633335e-20	1.33365425171903e-17
ENSG00000157326.18	-2.63776	5.43975599781108	238.855462877462	6.42060213185012e-20	1.40597228856796e-17
ENSG00000238097.1	-5.92401	-0.390452	134.126833621848	6.49165026579169e-20	1.40624501349075e-17
ENSG00000181192.11	-3.35505	6.65408440842797	237.076595868628	7.42370244154872e-20	1.59104158922809e-17
ENSG00000251637.6	-5.98701	2.06036746081813	217.613896372179	7.63555933720898e-20	1.61922082534118e-17
ENSG00000147155.10	-3.11585	6.82334556612551	235.71998812225	8.29726189944879e-20	1.74121498152391e-17
ENSG00000273901.1	-3.7137	-0.988927	174.978636625643	8.68675406332549e-20	1.80415822020366e-17
ENSG00000241058.3	-2.5674	4.3156706372914	234.079610476557	9.67993936189949e-20	1.98991896311048e-17
ENSG00000249096.6	-6.19808	2.65840385607636	223.429389952669	1.05461816200824e-19	2.14609469614323e-17
ENSG00000196553.13	-5.92706	-1.64605	135.304969424999	1.32715291621158e-19	2.67368226499985e-17
ENSG00000063854.12	-2.89273	6.63943713794829	228.050543550935	1.57660326203782e-19	3.14477716010039e-17
ENSG00000010379.15	-6.29702	2.08224507829241	198.994223700354	2.1641156073511e-19	4.27434049271522e-17
ENSG00000021461.16	-6.4664	1.23732788873713	161.381652883861	2.4087710619711e-19	4.71136910820096e-17
ENSG00000197099.8	-4.83033	0.614083141345563	193.252177406139	2.57307613487792e-19	4.96504900162421e-17
ENSG00000004866.18	-1.76429	4.66624616720981	222.336009925453	2.5877600772885e-19	4.96504900162421e-17
ENSG00000221932.6	-7.35988	2.59745843803077	179.54999961483	2.69170194445704e-19	5.1157572993426e-17
ENSG00000172340.14	-2.61206	6.7643397580705	221.679978133424	2.72465399984874e-19	5.11946121583036e-17
ENSG00000165140.9	-4.98604	7.78902275325406	221.60189939466	2.74447439347602e-19	5.11946121583036e-17
ENSG00000249173.5	-7.22945	2.15914941918493	167.330223697853	2.86569274220871e-19	5.29653632885657e-17
ENSG00000060642.10	-2.08533	4.20471286817006	220.321682908409	3.12090331211131e-19	5.7157925568904e-17
ENSG00000259352.1	-5.07792	-1.19176	124.773576255327	3.96166036632651e-19	7.19023511171296e-17
ENSG00000176422.12	-2.86047	5.51204990664687	217.170193494968	4.04917875441822e-19	7.28346028450978e-17
ENSG00000173334.3	-3.22508	6.88798920771546	217.014070741241	4.10164439761466e-19	7.31254230392434e-17
ENSG00000173531.15	-4.74742	7.29722638139871	216.18329895926	4.41884849220528e-19	7.80895804596207e-17
ENSG00000180346.3	-3.01101	3.52678340213023	216.490642098585	4.51621990922192e-19	7.91163185140737e-17
ENSG00000137106.17	-3.13183	7.9196402793394	215.246609625967	4.79813309649309e-19	8.33303356568533e-17
ENSG00000136305.11	-4.57543	6.55211989166518	215.115555357323	4.88428180669335e-19	8.41014882714907e-17
ENSG00000140263.13	-4.72184	7.56970094592633	214.890982401255	4.95488729356296e-19	8.45942028950165e-17
ENSG00000241399.6	-5.15742	6.35217436213157	214.297601020813	5.31245644380327e-19	8.99367626192107e-17
ENSG00000091831.21	-5.42194	3.81763973406725	215.117807905078	5.66089528722942e-19	9.50369970471033e-17
ENSG00000171723.15	-2.53654	4.43307921304649	213.463770265059	5.7212586748876e-19	9.52565927804014e-17
ENSG00000139531.12	-2.28624	5.12891048134366	212.637125390534	6.06857188238487e-19	9.97515795006747e-17
ENSG00000183154.1	-4.23986	-0.481703	165.03766097563	6.09026321780154e-19	9.97515795006747e-17
ENSG00000152078.9	-3.93313	6.42756102817498	211.511156216203	6.71383387971235e-19	1.09078143016681e-16
ENSG00000240935.6	-6.43674	1.74556279216983	173.326435915856	6.84071526680751e-19	1.09457404258108e-16
ENSG00000118777.10	-4.32361	3.82886981622967	212.261763391596	6.84584182295324e-19	1.09457404258108e-16
ENSG00000107566.13	-2.5249	5.7759807723509	209.982173667492	7.71130979080387e-19	1.22324446492547e-16
ENSG00000198130.14	-2.63554	5.50178322411772	209.323219879126	8.18804533722263e-19	1.28872157315381e-16
ENSG00000236136.1	-4.62161	-0.545916	149.355970668928	8.26493065230211e-19	1.29073870481611e-16
ENSG00000248485.1	-4.57192	-0.157416	159.890569547875	1.52989611166837e-18	2.37086823582084e-16
ENSG00000186480.12	-4.83278	8.0665575279949	202.217568807054	1.57755243199436e-18	2.42605887747774e-16
ENSG00000100577.18	-3.80137	5.5179932940168	201.946892779434	1.6411171334227e-18	2.50469286135861e-16
ENSG00000161533.11	-2.78362	7.42931350708435	198.970479588304	2.14310174148192e-18	3.23742522039529e-16
ENSG00000112294.12	-3.23831	6.44712366414123	198.924760518137	2.15335540322133e-18	3.23742522039529e-16
ENSG00000101856.9	-2.79945	7.76683269997953	197.694616780897	2.41997963446767e-18	3.61132664562857e-16
ENSG00000164466.12	-2.27961	5.90075964510024	197.537256674566	2.45768032324768e-18	3.6406196905991e-16
ENSG00000147853.16	-2.3013	6.4894938135323	196.225489237478	2.78563031685997e-18	4.09629988054459e-16
ENSG00000138030.12	-5.04459	7.08554527351634	195.569515349529	2.97320267223013e-18	4.34044500251798e-16
ENSG00000243989.7	-3.33846	6.87167807294217	194.34215204237	3.34048178550787e-18	4.8415356871109e-16
ENSG00000107537.13	-3.90138	7.40287101289812	194.244675259306	3.37215672202988e-18	4.852533523001e-16
ENSG00000147100.9	-3.68792	5.72145709980296	194.18499683624	3.41783362732813e-18	4.88338129476259e-16
ENSG00000119471.14	-2.95408	6.08293184551245	192.409987397847	4.03401808447361e-18	5.72076189348155e-16
ENSG00000164849.8	-3.5745	2.57711702573125	193.673254403976	4.06070163192624e-18	5.72076189348155e-16
ENSG00000272456.1	-4.11401	-1.33952	127.954550755959	4.25857081160416e-18	5.95785885906788e-16
ENSG00000183077.15	-2.34369	5.77695060407332	191.467017548633	4.42199059494435e-18	6.1438222431551e-16
ENSG00000124370.10	-2.07258	3.33314607399754	191.44514067873	4.58429231570426e-18	6.32569541042316e-16
ENSG00000205702.10	-5.15659	4.20757404017598	191.554	4.86741572092825e-18	6.67067735468166e-16
ENSG00000217648.1	-3.00122	0.848839407914127	190.164797597462	5.26564942772858e-18	7.10650426456772e-16
ENSG00000101974.14	-2.91192	4.71458266235492	189.790791866516	5.29228913578079e-18	7.10650426456772e-16
ENSG00000127884.4	-3.39375	8.61684676886598	189.610027632625	5.30615631441703e-18	7.10650426456772e-16
ENSG00000152782.16	-3.70965	5.29808468363668	189.721366809078	5.32652707212214e-18	7.10650426456772e-16
ENSG00000137491.14	-4.12292	7.04990774567158	188.832762979623	5.73271371531862e-18	7.59810858610584e-16
ENSG00000189419.6	-3.90811	-0.0825913	166.703805551449	6.4259565186805e-18	8.46126274675407e-16
ENSG00000168237.17	-4.31977	6.57446426108324	187.263723022764	6.70616605513905e-18	8.77288450304099e-16
ENSG00000198948.11	-4.42847	4.00831513172274	187.601231365709	6.97656627277254e-18	9.06773575040488e-16
ENSG00000197894.10	-1.95875	7.08765025477743	186.631353911472	7.13474062332446e-18	9.21387721778811e-16
ENSG00000249119.1	-6.45005	0.223863442486129	114.577711143716	7.94688604465249e-18	1.0094821617921e-15
ENSG00000125166.12	-2.80104	7.61773657900122	185.556156165695	7.94700965505316e-18	1.0094821617921e-15
ENSG00000133835.14	-2.65403	7.33947681205057	185.530895699059	7.9672224622726e-18	1.0094821617921e-15
ENSG00000178537.9	-3.53498	5.35026305276286	183.995491188726	9.42480394254612e-18	1.18670062641584e-15
ENSG00000166855.9	-1.84591	5.72772773814522	183.680404538896	9.60715965081293e-18	1.20214806413216e-15
ENSG00000089220.4	-2.78929	9.55091255323559	183.416750447048	9.86344218084469e-18	1.22659818626727e-15
ENSG00000120437.8	-3.36482	5.58610075335091	183.274534634754	1.00612836773866e-17	1.24352528199159e-15
ENSG00000163217.1	-5.42735	-1.61679	106.896303280438	1.03261599787454e-17	1.26848060324271e-15
ENSG00000121361.3	-4.36878	4.30658888148644	183.02967808556	1.08205910350444e-17	1.32116137570912e-15
ENSG00000131069.19	-2.52204	6.09672205118137	181.715537090552	1.1733873346064e-17	1.42403983391449e-15
ENSG00000204228.3	-2.31387	4.46655262501674	180.654224231797	1.32642325030222e-17	1.6001271138077e-15
ENSG00000197272.2	-5.93275	1.53533827006956	157.024563399477	1.39629873629827e-17	1.67439490127768e-15
ENSG00000074935.13	-2.67705	3.92533578730018	180.013447076625	1.42974300703017e-17	1.70435518459348e-15
ENSG00000106633.15	-5.84008	1.30039573650018	152.727414809544	1.54576816080289e-17	1.83182619809029e-15
ENSG00000109445.10	-1.63349	4.46371542541678	178.846951292355	1.58748268950689e-17	1.86264548969208e-15
ENSG00000170917.13	-3.0622	2.55510761464006	179.744782194263	1.59026617803553e-17	1.86264548969208e-15
ENSG00000116171.16	-3.13964	8.45094210535108	177.751537812249	1.7652023425373e-17	2.0555934331073e-15
ENSG00000165972.12	-4.019	-0.859026	134.36431804845	2.11157131575807e-17	2.44481124869322e-15
ENSG00000166819.11	-5.29515	2.91011613175539	176.793049330555	2.12990792466278e-17	2.4519500028718e-15
ENSG00000170293.8	-2.59945	3.43947918153755	176.179816413955	2.16088488218214e-17	2.47347652479781e-15
ENSG00000159200.17	-3.89103	6.24589642777552	174.514010799607	2.48024269016812e-17	2.82299261221056e-15
ENSG00000254235.5	-6.27625	1.0966404503877	131.599888559927	2.82631726746602e-17	3.19881953204329e-15
ENSG00000143149.12	-2.22171	6.8333369699288	173.051483122236	2.89353919678533e-17	3.25660562337639e-15
ENSG00000167992.12	-4.47674	2.67045154883949	173.915729373191	3.02521700142103e-17	3.38589009503489e-15
ENSG00000137513.9	-1.70894	3.77705190731672	172.655431199734	3.07427575143832e-17	3.42178780599317e-15
ENSG00000170458.13	-4.11629	7.67274615700829	171.360171568282	3.46578229229527e-17	3.83635439893299e-15
ENSG00000248050.1	-5.33042	0.375104925404947	134.903229743051	3.491832399086e-17	3.84406860721239e-15
ENSG00000171503.11	-3.5916	5.66523092276929	171.245852774141	3.53169141221209e-17	3.86681821687091e-15
ENSG00000131979.18	-3.60572	4.97053399729591	170.999927682259	3.65469877777331e-17	3.97986819335249e-15
ENSG00000249746.1	-4.42388	-0.345799	135.804570921534	3.81296228472278e-17	4.12988914989383e-15
ENSG00000115042.9	-2.46464	5.40104555754031	170.306372366986	3.88394480459181e-17	4.18427550980249e-15
ENSG00000112304.10	-2.16678	5.4356607100459	169.545437744048	4.21599136743434e-17	4.51783840895384e-15
ENSG00000106049.8	-2.56304	6.12136161776206	169.007991722554	4.46661410852197e-17	4.76107977938009e-15
ENSG00000102910.13	-2.01987	6.88966116626095	168.549096002725	4.69267472323693e-17	4.97571710391216e-15
ENSG00000152620.12	-3.73227	6.96957615446632	168.383394730716	4.77963117572438e-17	5.04138479927452e-15
ENSG00000183230.16	-4.59356	1.03106441555642	160.439132496733	4.88620252726939e-17	5.12694979762339e-15
ENSG00000119711.12	-4.48582	7.43246824759392	168.018166963308	4.97321710520338e-17	5.19121408297551e-15
ENSG00000159289.6	-4.69639	-0.349444	127.789213752005	5.30299513784159e-17	5.50691443541014e-15
ENSG00000134532.15	-4.54811	2.41577224153102	166.255683396954	6.72832203409577e-17	6.95121926660991e-15
ENSG00000248709.1	-6.70159	1.85462998322842	135.571810732795	6.80581779597085e-17	6.99540843457289e-15
ENSG00000100003.17	-4.29556	6.57040804559563	165.063734916718	6.87658229327106e-17	7.03226532386999e-15
ENSG00000267629.3	-4.81619	-1.28054	104.439065764163	7.00182309545782e-17	7.1241781859138e-15
ENSG00000169814.12	-2.72175	4.82353038076066	164.763877016896	7.18359217244809e-17	7.27239436714267e-15
ENSG00000136371.9	-2.7243	5.84115648475481	164.04077296387	7.70002224936782e-17	7.75623241178821e-15
ENSG00000176974.17	-4.14736	7.82766887003361	163.725569767007	7.96828242508324e-17	7.9865182953098e-15
ENSG00000268230.5	-4.12049	1.73537129967723	163.516698416447	8.55513531269111e-17	8.53226514898392e-15
ENSG00000101405.3	-5.78188	0.666359526415898	125.995017898286	8.83227448161796e-17	8.7068053337893e-15
ENSG00000174327.6	-2.91716	3.80314592506631	163.044688282869	8.83666467389612e-17	8.7068053337893e-15
ENSG00000134042.12	-4.06216	1.27854376182102	161.602983585688	8.8597989349092e-17	8.7068053337893e-15
ENSG00000265158.1	-5.82558	1.48299442943104	144.259096694185	8.94252679432591e-17	8.74544392225678e-15
ENSG00000204178.9	-1.88476	5.23266310553367	162.339973191668	9.30503395510736e-17	9.05600067920739e-15
ENSG00000139597.16	-2.79998	4.6778649818696	162.330728796749	9.43048636503668e-17	9.13397011105908e-15
ENSG00000266964.5	-5.98476	5.74449045224822	162.036162047665	1.01126795779636e-16	9.70421979547482e-15
ENSG00000145703.15	-3.1802	6.60886045723243	161.585317617026	1.01217304389852e-16	9.70421979547482e-15
ENSG00000166821.8	-2.33023	3.74332735449232	161.747129961582	1.01637564620529e-16	9.70421979547482e-15
ENSG00000157557.11	-2.64331	7.38432639465715	161.123750788844	1.06564219297562e-16	1.01266168017391e-14
ENSG00000116761.11	-5.02598	4.71736811216281	161.09674767153	1.1296052070368e-16	1.06840500004523e-14
ENSG00000188676.13	-5.69363	1.37928845044627	142.711184803277	1.15191488397752e-16	1.08441482488837e-14
ENSG00000123453.16	-5.41132	6.27616840330836	160.133346497737	1.21227243085258e-16	1.13592746009098e-14
ENSG00000125149.11	-1.97028	4.85348669902751	159.809470908482	1.23811519547475e-16	1.15477170037196e-14
ENSG00000187824.8	-4.35946	5.08904422076696	159.926	1.24805987840419e-16	1.15868268711202e-14
ENSG00000145476.15	-2.81783	6.61848057994832	158.487233916027	1.43610179505812e-16	1.32714251207527e-14
ENSG00000149476.14	-2.98679	7.13501471227272	158.378550912033	1.45398523291399e-16	1.33753363024134e-14
ENSG00000187193.8	-5.2713	8.02388730023814	157.791500559158	1.55528383082916e-16	1.42421582072201e-14
ENSG00000109667.11	-4.28658	2.89945840446967	158.798925409014	1.56564359653409e-16	1.42721519890388e-14
ENSG00000137992.14	-2.0281	5.14133359204131	157.402790228249	1.62659532388135e-16	1.47609862139251e-14
ENSG00000229915.1	-4.51418	-2.36094	95.8082134068589	1.74449798832409e-16	1.57599356380167e-14
ENSG00000247317.3	-3.97799	-0.534888	129.937705675438	1.75882419315131e-16	1.58184250871546e-14
ENSG00000106012.17	2.7492941313926	5.40009070276015	156.775648736707	1.77308777378074e-16	1.58758339069275e-14
ENSG00000135929.8	-4.51881	8.11322340778588	156.583976359018	1.7855277164357e-16	1.59164784846521e-14
ENSG00000083123.14	-3.16644	4.81316337987837	156.150199041628	1.9015629837069e-16	1.68761620571626e-14
ENSG00000131373.14	-2.47134	4.20961488160653	156.018839742344	1.931313605624e-16	1.7065019253904e-14
ENSG00000148943.11	-1.54891	4.87688986977688	155.679083699059	1.983182748591e-16	1.74468120755957e-14
ENSG00000197885.10	-2.47713	2.80011953395224	155.112258352375	2.23975837725667e-16	1.96183357687882e-14
ENSG00000116138.12	-1.53812	4.34505000754841	153.994455754379	2.42878185130014e-16	2.11819217213388e-14
ENSG00000151611.13	-2.04944	3.96185774610606	153.962638516666	2.45439638865032e-16	2.13130472610988e-14
ENSG00000175806.14	-2.48235	4.77602903042952	153.657008787583	2.52791540616293e-16	2.18572462543169e-14
ENSG00000154262.12	-5.53223	5.29549291531297	153.763040144878	2.59797204255831e-16	2.23669849441794e-14
ENSG00000149809.14	-3.50178	5.7346794368386	153.224248277283	2.64565653934514e-16	2.26805943155945e-14
ENSG00000111275.12	-4.12906	9.77290221006655	152.96364758666	2.71749672926344e-16	2.31977496219242e-14
ENSG00000237767.1	-5.72308	0.391275908988608	114.800498428396	2.74757431781357e-16	2.33555410154735e-14
ENSG00000115486.11	-2.3443	6.88741080303409	152.547086955652	2.85346844116361e-16	2.41537710990261e-14
ENSG00000116704.7	-3.15718	6.0471262078214	152.343418299126	2.92451886054403e-16	2.46516137926862e-14
ENSG00000275880.1	-3.90902	0.473951775532245	145.479603208065	3.03673734868386e-16	2.54908794277438e-14
ENSG00000095203.14	-3.84766	5.45320409543005	152.032247945544	3.06915539925219e-16	2.56561015242052e-14
ENSG00000107186.16	-2.99127	5.3165169201896	151.785813170055	3.13616531684761e-16	2.61079282947157e-14
ENSG00000127948.13	-2.80902	8.00236620375395	151.621115937996	3.18171584424589e-16	2.63781265013077e-14
ENSG00000135547.8	-2.49431	2.06040069548361	152.433771017633	3.20097842372248e-16	2.64253986273775e-14
ENSG00000124120.10	-2.44491	4.99582204671125	151.575855101112	3.21365167462895e-16	2.64253986273775e-14
ENSG00000144331.18	-5.45481	2.32664	148.889489519449	3.50062428553721e-16	2.86681206733466e-14
ENSG00000060762.18	-3.04211	5.91905279631321	150.299541571316	3.72255571046727e-16	3.03621892077221e-14
ENSG00000132541.10	-4.00531	7.60609673336885	150.042144419613	3.83548922146995e-16	3.11571636515055e-14
ENSG00000107372.12	-2.42976	7.4338108149633	149.938080779676	3.88319711986672e-16	3.14180277818614e-14
ENSG00000181035.13	-3.70461	5.20479400879861	149.943562447788	3.92990074787103e-16	3.16687121866439e-14
ENSG00000223956.1	-5.50909	2.30121917397205	147.064518081135	4.11794805098104e-16	3.29151599728091e-14
ENSG00000067064.10	-2.31302	6.05612669076788	149.421546050896	4.13087684633801e-16	3.29151599728091e-14
ENSG00000102897.9	-1.88368	4.87249104563155	149.424609570273	4.13359251122839e-16	3.29151599728091e-14
ENSG00000139631.18	-2.32636	4.99678662513716	149.234494942077	4.23381799090413e-16	3.35805107262813e-14
ENSG00000251685.3	-5.68715	0.749514741149335	120.708584635709	4.29260450039101e-16	3.39132589274029e-14
ENSG00000267675.1	-4.09732	-0.48057	123.364999710519	4.36804861618967e-16	3.43744950866238e-14
ENSG00000169919.16	-1.54405	6.62885949567395	148.88305889966	4.40365172778827e-16	3.44117728276132e-14
ENSG00000223723.1	-4.8599	-0.523423	109.107123478064	4.4069479745479e-16	3.44117728276132e-14
ENSG00000267586.6	-4.01277	-0.939571	114.893017957688	4.45407811831793e-16	3.46455049311325e-14
ENSG00000076555.15	-3.22656	6.32043601652966	148.443907342911	4.6428651114771e-16	3.59750617445452e-14
ENSG00000146166.16	-5.03313	0.269166659126151	122.509720001057	4.70720847074507e-16	3.63264402497353e-14
ENSG00000117009.11	-5.3244	4.65712912488204	148.871455379546	4.72427645459676e-16	3.63264402497353e-14
ENSG00000151726.13	-5.32431	8.88394875001314	148.255255869828	4.74743851662403e-16	3.63657400592805e-14
ENSG00000162496.8	-2.62229	6.96218141300949	147.919159689385	4.94286711019559e-16	3.77193184856062e-14
ENSG00000172995.16	-4.82259	-1.69299	92.3587415270198	5.04380577072393e-16	3.83443437950959e-14
ENSG00000165475.13	-3.32179	6.2055619280637	146.341015385305	5.9833482549217e-16	4.53159902043807e-14
ENSG00000273154.3	-2.59443	3.72239760164963	146.429554139558	6.0612235981572e-16	4.57338616511142e-14
ENSG00000166347.18	-3.63077	7.80070838581334	145.926367944381	6.28770707683036e-16	4.72657264066509e-14
ENSG00000111885.6	-3.27644	6.69188150107161	145.753957540175	6.42285600512961e-16	4.81021773529149e-14
ENSG00000104325.6	-2.42525	7.11116384647916	144.765742099321	7.24213505367005e-16	5.4037056589347e-14
ENSG00000235200.1	-5.73075	0.73105575058024	116.374891825674	7.28261452312534e-16	5.4043466959182e-14
ENSG00000099977.13	-3.12982	7.19093095816486	144.704376489768	7.29664599071652e-16	5.4043466959182e-14
ENSG00000164068.15	-1.4482	5.05234332672323	144.541009611992	7.44876086821523e-16	5.49680353300601e-14
ENSG00000103150.5	-2.3914	4.64896097434161	144.484454516005	7.57194658323687e-16	5.56731517758722e-14
ENSG00000123454.10	-5.99636	3.61047593965526	144.657421906668	7.95715685049634e-16	5.82926843309452e-14
ENSG00000167315.17	-3.10099	8.13215068178583	143.524599913044	8.43169893565846e-16	6.15452923035418e-14
ENSG00000266997.2	-5.41984	-1.83939	91.6251244239528	8.62301477360386e-16	6.2714532718059e-14
ENSG00000141338.13	-5.04425	4.28867051664583	143.745056252543	8.82697889332773e-16	6.3967020426252e-14
ENSG00000250436.1	-6.08642	1.30534654731378	119.862445799318	9.03863595653434e-16	6.52660788460003e-14
ENSG00000198721.12	-2.69395	6.58882265930822	142.915529060587	9.0884787982997e-16	6.5316874049004e-14
ENSG00000145777.14	-4.45342	2.1226243679283	143.439640626577	9.1105140513105e-16	6.5316874049004e-14
ENSG00000117054.13	-2.67177	6.55922992800044	142.839024078785	9.17466351892187e-16	6.55134657365843e-14
ENSG00000184227.7	-3.81818	3.73164259238582	143.212487235107	9.20297369376221e-16	6.55134657365843e-14
ENSG00000121871.3	-6.96437	2.12566585489248	119.298561363052	9.57466785862403e-16	6.79194572816337e-14
ENSG00000199488.1	-5.34755	-0.297738	101.484040366225	9.64518975737176e-16	6.81796466147408e-14
ENSG00000214274.9	-4.90001	7.73738968836602	142.316552945066	9.78963577441305e-16	6.8958742066897e-14
ENSG00000148803.11	-4.12704	5.16081595059563	142.335623813085	9.91746424877576e-16	6.95445547381925e-14
ENSG00000168306.12	-5.8964	6.12578471406102	142.421551677947	9.94184044703636e-16	6.95445547381925e-14
ENSG00000172057.9	-2.21101	7.04922905670183	142.059812403371	1.01025184485116e-15	7.04239919251605e-14
ENSG00000075234.16	-2.48036	6.67121507287607	141.575720928025	1.07278942167171e-15	7.45255713413735e-14
ENSG00000242220.6	-3.38659	0.850257642910338	140.860053723198	1.09929035693352e-15	7.61041358446141e-14
ENSG00000187630.14	-2.55344	5.07088459492995	141.380581969888	1.1036060990551e-15	7.6141261888918e-14
ENSG00000170088.13	-2.1338	4.92663565016729	140.762415736962	1.18898725947013e-15	8.15977440663621e-14
ENSG00000267390.1	-2.97776	0.962512253108877	141.287487497238	1.19079404127422e-15	8.15977440663621e-14
ENSG00000139160.13	-2.07795	2.37481640320796	140.998040356052	1.23051697333061e-15	8.39497050451793e-14
ENSG00000178301.3	-3.39813	2.39634777755473	141.292748986837	1.23345143916277e-15	8.39497050451793e-14
ENSG00000180425.10	-1.96206	3.43149553349248	140.432606160977	1.26647117652667e-15	8.59068293680344e-14
ENSG00000143845.14	-4.1558	6.33396061937202	140.168242821579	1.2806186559671e-15	8.6574977997024e-14
ENSG00000165682.14	-6.31983	2.04709197154169	126.658165598153	1.36990019869132e-15	9.23010347920916e-14
ENSG00000147586.9	-1.49982	4.53871743590924	139.26430092166	1.43834955066727e-15	9.65899668258091e-14
ENSG00000159921.14	-3.03163	6.4630820847897	139.03264333988	1.47501029329297e-15	9.87227819557483e-14
ENSG00000147576.15	-3.63387	4.21691749479506	138.979684730525	1.52360670835868e-15	1.01637684591371e-13
ENSG00000133935.6	-2.1142	5.62357627297892	138.682430116914	1.54160370002387e-15	1.02498838748122e-13
ENSG00000072506.12	-1.79034	6.33820876549376	138.622478663788	1.552812360921e-15	1.02904466523403e-13
ENSG00000093217.9	-3.53581	3.97149069454292	138.789383480092	1.56957895702761e-15	1.0367454973206e-13
ENSG00000124374.8	-3.17929	4.00067919273089	138.258960101455	1.66490150272339e-15	1.09611456450541e-13
ENSG00000114779.19	-2.16449	6.69874422260598	137.523755703537	1.7845566627087e-15	1.17106444713125e-13
ENSG00000139178.10	-2.30486	7.36621526150093	137.037102589652	1.89846881238845e-15	1.2417711913759e-13
ENSG00000162817.6	-2.37731	6.49925221283544	136.819044662779	1.95196304190762e-15	1.27262936706378e-13
ENSG00000175899.14	-3.86627	10.5790821383866	136.346208854195	2.07338373494219e-15	1.34743189432727e-13
ENSG00000138670.16	-3.18259	4.44139482286979	136.068896254621	2.18087929625983e-15	1.41273293577012e-13
ENSG00000148572.14	-1.51014	4.42723082391172	135.908080713775	2.20619736706287e-15	1.42450930499823e-13
ENSG00000140876.11	-2.62688	3.5898324470123	136.040109399016	2.21320069723244e-15	1.42450930499823e-13
ENSG00000204682.5	-3.60697	3.04447271463885	135.926149035071	2.35803460837482e-15	1.51289698153882e-13
ENSG00000122971.8	-3.04632	6.7455639984019	135.160003371159	2.41404475672132e-15	1.54391573552088e-13
ENSG00000204949.8	-7.02981	2.55768578459892	120.124305991197	2.44517653370738e-15	1.55887741924268e-13
ENSG00000229425.1	-5.86431	-2.12267	104.946667341492	2.47264119365783e-15	1.57132410080942e-13
ENSG00000185875.12	-2.04472	3.76153588197938	135.082853827642	2.48029913658987e-15	1.57132410080942e-13
ENSG00000227300.12	-5.84105	-0.176359	92.4284333158347	2.6091785902932e-15	1.64735123995516e-13
ENSG00000176635.17	-5.06145	-1.27107	87.585092863372	2.61666036327634e-15	1.64735123995516e-13
ENSG00000137642.12	-3.0278	6.58866587995194	134.156565679178	2.74770213424794e-15	1.7244612833819e-13
ENSG00000281655.1	-4.75138	-2.27727	86.0605088843315	2.86148308964521e-15	1.79029311565194e-13
ENSG00000083807.9	-6.41715	8.18743454042753	133.575452663943	2.97671142636803e-15	1.85662007416751e-13
ENSG00000262003.1	-4.66125	-0.609058	101.289272788229	2.99753931920313e-15	1.8638403433539e-13
ENSG00000162972.10	-1.70604	4.30584728685801	133.499364704776	3.02131906589945e-15	1.8728459662034e-13
ENSG00000139644.12	-1.65404	10.1696823160538	133.269758061922	3.08258657957368e-15	1.90337027272346e-13
ENSG00000224837.1	-2.98848	2.98183149696799	133.680931008646	3.08945735719533e-15	1.90337027272346e-13
ENSG00000149639.14	2.44298132363607	5.09934803836405	133.312713495908	3.10607155450995e-15	1.90777187613285e-13
ENSG00000189014.7	-3.51293	0.44086476594944	130.009421555333	3.16227569409859e-15	1.93638924417356e-13
ENSG00000003989.16	-4.72636	7.28104163344277	133.031982092716	3.18140506483203e-15	1.94219958897291e-13
ENSG00000272510.1	-4.27338	-0.998501	99.0014690066866	3.30183378849426e-15	2.00962971308173e-13
ENSG00000175287.18	-4.47638	3.89304654829887	133.180943628628	3.32246351297531e-15	2.01609487748194e-13
ENSG00000134716.9	-3.85547	5.44658631339021	132.638890873629	3.38367396581657e-15	2.04707194340362e-13
ENSG00000117118.9	-2.31022	6.2849835675706	132.322726019795	3.48770468800976e-15	2.10369157618696e-13
ENSG00000047578.12	1.46297885976111	4.41623052785996	132.335130428833	3.52056993946309e-15	2.11717617911712e-13
ENSG00000112812.15	5.46452124015801	4.34211679682334	128.841052326984	3.60401581010351e-15	2.1609078128079e-13
ENSG00000277893.1	-7.35248	5.65639760906449	132.772375078923	3.64997237815518e-15	2.18196865075117e-13
ENSG00000122378.13	-1.87733	6.73226009031509	131.935403026686	3.66901107083781e-15	2.18686085896741e-13
ENSG00000186951.16	-2.68115	5.54033852402105	131.875084502399	3.70041225931169e-15	2.199070955047e-13
ENSG00000159335.15	-2.30108	8.5710233819737	131.832854905924	3.71863248009277e-15	2.2033991159985e-13
ENSG00000182704.7	-4.08148	6.91945431261061	131.746504528811	3.76324659446719e-15	2.22329518745267e-13
ENSG00000259881.1	-4.66305	-0.105579	109.116693323749	3.78326435574494e-15	2.22858607341631e-13
ENSG00000161813.20	-1.7366	5.77945894339696	131.520902940444	3.87516507603015e-15	2.27606634465608e-13
ENSG00000170385.9	-2.62048	6.12322002610801	131.157862659253	4.06457775059797e-15	2.38037742335891e-13
ENSG00000228133.2	-4.43253	0.0156759929916255	113.919275864955	4.26298608630389e-15	2.48933674477328e-13
ENSG00000062282.14	-4.7755	6.7391751145189	130.414201978758	4.49901069337704e-15	2.6195684806004e-13
ENSG00000138606.19	-2.97546	3.31325965023943	130.526958326252	4.60009616403516e-15	2.67070712739632e-13
ENSG00000134612.11	-6.11561	2.42910402800895	125.12147311618	4.66691186989514e-15	2.70171283134792e-13
ENSG00000100116.16	-3.17726	4.23333588064119	130.149517314817	4.72519565165654e-15	2.72336107540205e-13
ENSG00000131943.17	-1.5822	4.87915451772182	130.009652250259	4.73134307748793e-15	2.72336107540205e-13
ENSG00000165874.12	-2.85814	2.79283299218744	130.415722246347	4.75439181348691e-15	2.72883126707998e-13
ENSG00000250722.5	-4.13696	10.4861645013736	129.528482476686	5.03997362008935e-15	2.88452581108864e-13
ENSG00000162882.14	-4.2048	6.51475165850882	129.488736941998	5.06979659104475e-15	2.89337456439625e-13
ENSG00000226124.6	-3.47889	1.18822704811576	129.564351899672	5.17472151248289e-15	2.94491354775368e-13
ENSG00000257878.1	-5.87806	0.38106532578799	96.4168187364437	5.55362673454571e-15	3.15164406180726e-13
ENSG00000081377.16	-2.20341	4.81162448256676	128.803529923254	5.57616223906472e-15	3.15554394573589e-13
ENSG00000185432.11	-3.30854	8.43694402780502	128.557662464802	5.73564616076001e-15	3.23670385307202e-13
ENSG00000106034.17	-3.8607	4.00379645533792	128.563944575783	5.93985229194845e-15	3.34257721434619e-13
ENSG00000253525.1	-4.5872	-1.14327	90.3189471170814	6.00787589137153e-15	3.37143921191005e-13
ENSG00000130222.10	-4.5299	5.76328297024799	128.248875567599	6.04538503125957e-15	3.38306463443765e-13
ENSG00000152270.8	-4.16234	4.1579247404604	127.886529874721	6.52384223292072e-15	3.63442996345905e-13
ENSG00000148795.5	-4.24048	-0.39889	107.185820626053	6.53064452880063e-15	3.63442996345905e-13
ENSG00000159403.15	-3.531	10.2922205289418	127.213015510201	6.86878712946337e-15	3.8120822454592e-13
ENSG00000183044.11	-4.88905	7.91163932044615	127.121820669737	6.9557061065522e-15	3.8497158028187e-13
ENSG00000162927.13	-1.75423	3.18816369409551	127.20641351022	7.04660592368094e-15	3.8893403544788e-13
ENSG00000147872.9	-4.137	8.1481550272873	126.937939308081	7.12812079835506e-15	3.92358255747708e-13
ENSG00000170430.9	-2.51154	5.74280684071909	126.718007979583	7.34706035506417e-15	4.03307569245566e-13
ENSG00000248740.5	-5.87105	1.4509006084846	113.058413129137	7.50333953131442e-15	4.10767060320272e-13
ENSG00000079739.15	-2.81454	7.07056488233759	126.498214029682	7.564055367125e-15	4.12968724731979e-13
ENSG00000145217.13	-3.08341	3.6791678659322	126.594037990237	7.68215314571117e-15	4.18282857495939e-13
ENSG00000145020.14	-2.57022	4.85180233587439	126.400696581869	7.71880515384866e-15	4.19145683637291e-13
ENSG00000139428.11	-2.61047	5.49122757832962	126.222015727847	7.85668120553612e-15	4.25485751523469e-13
ENSG00000152990.13	-2.27439	5.91773144937582	125.782078988991	8.33694719665341e-15	4.50284552878766e-13
ENSG00000107864.14	-3.07971	3.83773814572483	125.834918125057	8.47655643670985e-15	4.56600818112183e-13
ENSG00000184601.10	-4.74108	-0.541122	96.3605050080995	8.5030910580376e-15	4.56808726547268e-13
ENSG00000135447.16	-5.35125	5.37620960409903	125.711954373115	8.69399081883435e-15	4.65822178287864e-13
ENSG00000261572.1	-3.48674	2.01431353970976	126.124738052321	8.85676902207915e-15	4.73285062914606e-13
ENSG00000156110.13	-2.45021	5.45461161777332	125.288038447397	8.9186857719387e-15	4.75332919474807e-13
ENSG00000198736.11	-2.51062	5.94081841339793	125.088001607739	9.16231897156664e-15	4.87029229554569e-13
ENSG00000075239.13	-3.5624	7.86664171815995	124.771882580414	9.563260229841e-15	5.07003791027307e-13
ENSG00000228794.8	-1.94639	3.27310330731727	124.765589993884	9.8063481389922e-15	5.18526744378312e-13
ENSG00000168291.12	-1.53534	5.53901229836418	124.537910972273	9.87681070042668e-15	5.20885414583235e-13
ENSG00000141179.13	-2.36535	5.36125637728157	124.464650058335	9.97922416648213e-15	5.24912402240075e-13
ENSG00000205865.4	-5.68227	0.330914557046669	96.1770609789436	1.00730624416565e-14	5.28468531118783e-13
ENSG00000143819.12	-3.9967	9.22457387386158	124.334652008859	1.01523292948234e-14	5.31243703827303e-13
ENSG00000274286.1	-3.18818	1.45029887946653	125.039260302909	1.01961587756669e-14	5.32154960348666e-13
ENSG00000181072.11	-4.81607	-1.24017	84.9273715299717	1.03666847938432e-14	5.38602461161285e-13
ENSG00000122490.18	-2.69135	6.26157774956047	124.179643053307	1.03731636518703e-14	5.38602461161285e-13
ENSG00000121690.9	-4.60623	3.80852414406301	124.442277813212	1.0718674605744e-14	5.53778236244191e-13
ENSG00000171428.13	-2.07308	2.36498011127869	124.366	1.07204165658312e-14	5.53778236244191e-13
ENSG00000172893.15	-2.80595	6.64105460053154	123.860753799444	1.08338700851673e-14	5.58207536408646e-13
ENSG00000174996.11	2.10368769503541	4.68933107421764	123.824547564709	1.10364272097499e-14	5.65638700101178e-13
ENSG00000108439.9	-2.24411	5.62631517164332	123.724377864678	1.10449243492408e-14	5.65638700101178e-13
ENSG00000147223.5	-4.16533	-0.876962	96.977804729821	1.10623274019589e-14	5.65638700101178e-13
ENSG00000078747.12	-1.41506	5.72081312046175	123.629742836398	1.11832503447212e-14	5.70374079606969e-13
ENSG00000104205.12	-1.70809	3.50106305058029	123.33896623554	1.18454707368562e-14	6.02623367335112e-13
ENSG00000177054.13	2.5130194999569	3.88261211781004	123.345064326618	1.19573752082468e-14	6.06784082985745e-13
ENSG00000130707.17	-4.04132	9.3540287656796	123.083826952334	1.20561053335072e-14	6.10257030273459e-13
ENSG00000264575.1	-2.35955	2.40647552674605	123.362794999459	1.2351930395999e-14	6.23664134731315e-13
ENSG00000164221.12	2.38001835464056	2.62218594545447	122.744700091693	1.26138901898645e-14	6.35298579412527e-13
ENSG00000137269.14	3.59789591122688	4.07136064316824	122.723440851701	1.2741377539954e-14	6.39098749394032e-13
ENSG00000185267.9	-2.37267	0.94095516329185	123.450951844179	1.27744541839517e-14	6.39098749394032e-13
ENSG00000170011.13	-4.09517	3.46722906254455	123.125613969713	1.27845128564377e-14	6.39098749394032e-13
ENSG00000276076.4	-6.50665	2.22861070396033	112.029457229255	1.29571276131124e-14	6.46124487360797e-13
ENSG00000257046.5	-4.93971	-1.52971	80.7912118060229	1.37403693550611e-14	6.83490076610027e-13
ENSG00000108515.17	-4.11143	5.49029607382303	122.159388154288	1.38492395649181e-14	6.87208818410934e-13
ENSG00000163683.11	-2.72325	7.30579632396059	121.942760382637	1.4118450479563e-14	6.98462497885515e-13
ENSG00000151093.7	-1.63015	3.11708899453023	122.105805280343	1.41453737286454e-14	6.98462497885515e-13
ENSG00000231948.2	-4.55629	0.944620105885625	116.716841071282	1.41900016192916e-14	6.98952989296452e-13
ENSG00000104870.12	-2.24121	7.55670475636893	121.885020449357	1.42320978815063e-14	6.9931669248982e-13
ENSG00000166145.14	4.60445203581169	7.98566215939583	121.77980867736	1.45258759148271e-14	7.12015319173009e-13
ENSG00000141664.9	-1.92124	4.46329997913957	121.759336843735	1.45939703604411e-14	7.12495919015248e-13
ENSG00000260300.5	-2.50146	0.139773644742821	120.862668282716	1.460641390615e-14	7.12495919015248e-13
ENSG00000100897.17	-2.13757	6.92803951183745	121.459109825389	1.51006875889368e-14	7.34706869637242e-13
ENSG00000170315.13	-1.55601	9.4905908571753	121.442935371375	1.51346843492234e-14	7.34706869637242e-13
ENSG00000213930.11	-2.17507	5.48426646463511	121.351974257132	1.53364091609073e-14	7.42709853258746e-13
ENSG00000248527.1	-2.31301	9.65382187790675	121.149801669015	1.57659453769822e-14	7.61680421018426e-13
ENSG00000166557.12	2.71855029227588	6.40892101811678	120.700282809557	1.68636307243284e-14	8.12762451129952e-13
ENSG00000006831.9	-1.65474	6.72190035946698	120.463825320036	1.73529933847466e-14	8.33791682662569e-13
ENSG00000130203.9	-4.76523	10.9226701911541	120.451577731474	1.73827313967179e-14	8.33791682662569e-13
ENSG00000261487.1	-3.0576	1.42171022277298	121.111424397457	1.75507074142385e-14	8.39849291133608e-13
ENSG00000138709.17	-1.8922	4.80546820749102	120.308017536595	1.77606944426949e-14	8.47883768347233e-13
ENSG00000130988.12	-4.53524	6.34282004513079	120.225609693816	1.80493420004378e-14	8.59626581420379e-13
ENSG00000001630.15	-2.19092	7.10515697759312	120.11105294047	1.82331596530304e-14	8.66333099929131e-13
ENSG00000156006.4	-6.293	3.87505751158376	120.199307076695	1.92488067393608e-14	9.12438730755679e-13
ENSG00000153561.12	-1.73777	6.03845310129423	119.574766079906	1.96616283598354e-14	9.29341019220266e-13
ENSG00000184374.2	-4.38064	2.50710192950488	120.256445624277	1.96976380029313e-14	9.29341019220266e-13
ENSG00000142655.12	-1.86084	4.19138613256844	119.30118298527	2.06454595750717e-14	9.71783711680828e-13
ENSG00000174992.7	-6.84938	2.88595390231819	112.706518551259	2.09039119860632e-14	9.8165550319634e-13
ENSG00000136868.10	-2.77968	6.22554524546121	119.036708452324	2.12181308942931e-14	9.94094104642858e-13
ENSG00000067225.17	4.14902950095849	9.59481128204687	118.969409250909	2.1415098112072e-14	1.00099435398098e-12
ENSG00000100664.10	-1.29388	7.34116061177144	118.903461617435	2.1615600983613e-14	1.00779339472724e-12
ENSG00000168792.4	-2.16438	4.78005245174487	118.919111163175	2.16606045823932e-14	1.00779339472724e-12
ENSG00000101474.11	-2.06092	7.44239602309111	118.78660753501	2.19759683274636e-14	1.01870304218304e-12
ENSG00000113161.15	-2.22505	5.70906842066086	118.778792550768	2.20065466747237e-14	1.01870304218304e-12
ENSG00000168904.14	-1.96864	4.32575330594825	118.829780394226	2.20467847906187e-14	1.01870304218304e-12
ENSG00000120915.13	-3.68739	6.69636483201894	118.656979622219	2.23893817540518e-14	1.0321486511502e-12
ENSG00000226964.1	-3.37541	1.36072115152968	119.166303946201	2.24402416958099e-14	1.0321486511502e-12
ENSG00000274225.1	-3.60534	-0.0318858	111.595737173371	2.29090972076861e-14	1.0513136044329e-12
ENSG00000282056.1	-2.12552	2.09747904782843	118.44775961328	2.47602744222861e-14	1.13368292843494e-12
ENSG00000176641.10	-3.13115	5.25987157395262	117.904809616327	2.50516738372055e-14	1.14370274312848e-12
ENSG00000073169.13	-2.10113	5.54408065202236	117.842852572164	2.51401340992895e-14	1.14370274312848e-12
ENSG00000104823.8	-1.9341	8.0742129699419	117.836401057884	2.51494249581017e-14	1.14370274312848e-12
ENSG00000198695.2	-3.26915	10.1133021042585	117.744201766291	2.54818028575021e-14	1.15620810893522e-12
ENSG00000105676.13	-1.7453	5.31046718523299	117.719584400021	2.55854533214698e-14	1.15830234295355e-12
ENSG00000138792.9	-3.53007	4.82449121355064	117.673010150749	2.60411123337695e-14	1.17628755398233e-12
ENSG00000204650.13	2.3973904831159	3.22262281755048	117.597756744957	2.67703934629442e-14	1.20652426555811e-12
ENSG00000213071.10	-4.47975	1.3661112807495	115.221737263321	2.84736498679295e-14	1.28042444249846e-12
ENSG00000106591.3	-1.23538	5.03949645769232	116.888874877917	2.88088586732802e-14	1.29261306644076e-12
ENSG00000118298.10	-3.10838	0.666670133318077	116.315012566004	2.96842675715848e-14	1.32893167666033e-12
ENSG00000165672.6	-2.04694	7.44886415231771	116.615704445343	2.99426138883243e-14	1.33752527581858e-12
ENSG00000264016.2	-3.94494	-1.00667	92.7940336527272	3.02005882434566e-14	1.34606427157672e-12
ENSG00000087076.8	-2.83605	2.72424968860919	116.904428929632	3.03862522001219e-14	1.351144616745e-12
ENSG00000173281.4	-3.28025	6.87138313487385	116.498963768217	3.04487072372793e-14	1.351144616745e-12
ENSG00000164904.15	-2.41127	6.69014691921522	116.042415472392	3.25140018012843e-14	1.4396199566784e-12
ENSG00000169764.14	-2.6775	7.9650778201676	115.407591274608	3.56317097807828e-14	1.57420268693783e-12
ENSG00000115425.13	-2.8432	5.9743832395359	115.192965084579	3.67747981760019e-14	1.62114898042393e-12
ENSG00000149547.14	-1.64602	7.10592616925402	114.990341950177	3.78496230527298e-14	1.66479475941342e-12
ENSG00000113790.10	-4.9182	7.29921620478536	114.979437364641	3.79301496361938e-14	1.66479475941342e-12
ENSG00000148057.15	-2.67855	3.4780532378406	115.030296793221	3.86400605704065e-14	1.69226665272046e-12
ENSG00000203896.9	-3.85886	5.45763907294669	114.814598888277	3.92034636997892e-14	1.71294377607682e-12
ENSG00000099194.5	-4.0219	9.36530179916457	114.724632043569	3.93365954933072e-14	1.71294377607682e-12
ENSG00000117592.8	-1.76614	8.25552545152367	114.719260859073	3.93672673644181e-14	1.71294377607682e-12
ENSG00000215386.10	-3.29499	1.00728001443685	114.736257938567	3.99943086712072e-14	1.73647703122875e-12
ENSG00000151014.5	-2.92348	2.85250871227161	114.783162515395	4.10884288135883e-14	1.78014513307215e-12
ENSG00000242600.6	-3.3214	-0.776903	101.407169302394	4.21757056443637e-14	1.82332996976685e-12
ENSG00000038210.12	-2.04586	4.8588096257844	114.036573632464	4.35681652414296e-14	1.8794951969033e-12
ENSG00000114737.15	-2.93288	4.88580750080076	113.841592593405	4.51237954334122e-14	1.94244440769556e-12
ENSG00000112425.13	-2.11953	2.34219054670091	114.017763911477	4.61075820967788e-14	1.98056151156014e-12
ENSG00000279026.1	-3.31833	0.912102872765436	113.395237543818	4.69056771512986e-14	2.01055696146822e-12
ENSG00000172965.14	2.65650861773141	4.48299117836602	113.331326299619	4.92065863535226e-14	2.10470464687488e-12
ENSG00000106733.20	-1.87446	4.39477795733481	113.020286569595	5.08574122212067e-14	2.170706412306e-12
ENSG00000123728.9	-1.52399	5.20101483122472	112.819930735269	5.19780344515218e-14	2.21384668511704e-12
ENSG00000137714.2	-2.26353	4.98312408062225	112.79481949174	5.22367923029704e-14	2.22017387707941e-12
ENSG00000065054.13	-2.77774	7.01569593133812	112.720898159266	5.27122072127515e-14	2.23566342422756e-12
ENSG00000106823.12	-3.25191	3.8945907512651	112.854970341413	5.29035508146182e-14	2.23906498888928e-12
ENSG00000272129.1	-3.04427	-0.0628629	109.145411689726	5.35984053563937e-14	2.26371797549247e-12
ENSG00000182512.4	-1.64974	5.41221248638989	112.56993768695	5.39100875872904e-14	2.27211846136726e-12
ENSG00000176171.11	-2.65378	6.24813725998071	112.533975737372	5.41956377180721e-14	2.27938479638472e-12
ENSG00000197417.7	-1.83676	4.31390467120422	112.489684651728	5.50209152041711e-14	2.30927366188173e-12
ENSG00000044459.14	-2.1841	3.17261093175408	112.451519105271	5.63508954713759e-14	2.36017700658283e-12
ENSG00000073712.13	-2.41571	5.74867141835473	111.989	5.87442673403972e-14	2.45531537311129e-12
ENSG00000104635.13	-2.7063	8.25465112045295	111.719146557596	6.11035797562711e-14	2.54863916722533e-12
ENSG00000101204.15	-6.91618	3.77083964460021	110.593	6.25523178759305e-14	2.60367561142251e-12
ENSG00000243696.4	-4.31378	5.03070137559032	111.455130387962	6.46140962567614e-14	2.68394965605921e-12
ENSG00000162928.8	-1.41222	4.9919934210166	111.048799217881	6.75243161106232e-14	2.79906352338398e-12
ENSG00000258867.5	-5.25856	2.4039428039524	110.585337063222	6.83220665013398e-14	2.82631694401641e-12
ENSG00000104413.15	5.30227034408428	5.81987210750916	110.835848356341	7.02251440497885e-14	2.89908965579311e-12
ENSG00000160285.14	-2.24754	6.01612825739576	110.587968051444	7.22973249851835e-14	2.97602868227764e-12
ENSG00000236155.6	-4.44688	0.960228467325518	106.940381746248	7.23842973451824e-14	2.97602868227764e-12
ENSG00000055957.10	-6.41992	9.70576233852624	110.454600466449	7.37305759518967e-14	3.02520607561489e-12
ENSG00000160202.7	-6.60237	1.78502069653941	94.8903141523421	7.39373231473987e-14	3.02752299212905e-12
ENSG00000115561.14	1.49091740831939	6.41341590486955	110.317036421758	7.53963241130071e-14	3.0810027293725e-12
ENSG00000133800.8	-3.83395	2.98330782086293	110.706486180151	7.63403763765156e-14	3.11150791181942e-12
ENSG00000160233.7	-3.49063	4.00372833614361	110.375006223196	7.6451723237894e-14	3.11150791181942e-12
ENSG00000226306.6	-4.25673	-1.08409	84.2029458296765	7.94347797189411e-14	3.22639732301973e-12
ENSG00000182326.14	-3.63249	10.3830445491831	109.83213696911	8.09179660897788e-14	3.28002685079413e-12
ENSG00000088926.13	-4.72775	5.40988342346619	109.490624095346	8.6558998921664e-14	3.50164175155792e-12
ENSG00000120907.17	-6.38269	3.36898099738774	108.678787860676	8.78118320918885e-14	3.54520474814266e-12
ENSG00000103047.7	-2.04032	3.86080343771385	109.287337600219	8.8904593415454e-14	3.58214387789547e-12
ENSG00000163684.11	-1.45975	4.24286680691244	109.238152031513	8.92178521377871e-14	3.58759051730111e-12
ENSG00000213186.7	3.15633951799077	2.63146007584215	108.209553326911	9.05344072364162e-14	3.63327921949171e-12
ENSG00000164344.15	-5.13239	6.18628827871328	109.11081321669	9.11291717687679e-14	3.64987732495745e-12
ENSG00000205403.12	-3.41584	8.24661162035945	108.834	9.40094004549347e-14	3.75776464596253e-12
ENSG00000108187.15	-4.23035	6.5992912713551	108.218544325967	1.03220243394843e-13	4.11777232362871e-12
ENSG00000149131.15	-2.77923	10.819586000886	108.187749638082	1.03648279337899e-13	4.12667635482472e-12
ENSG00000088766.11	-1.68097	5.99016342614485	108.141913207832	1.04371028300005e-13	4.14725588980652e-12
ENSG00000204583.9	-5.24647	1.25828426509251	101.447799652868	1.0646444804975e-13	4.21587070242595e-12
ENSG00000251165.5	-4.38924	1.65485205092565	107.65365946995	1.06663019485636e-13	4.21587070242595e-12
ENSG00000181061.13	-2.43618	6.11425255791795	107.996256152141	1.06725605988148e-13	4.21587070242595e-12
ENSG00000143878.9	-2.85551	9.33514014047321	107.757493747803	1.10633147212569e-13	4.3616739407914e-12
ENSG00000111181.12	-5.70097	4.78759121446495	107.952233338226	1.14122422081661e-13	4.4904498344866e-12
ENSG00000185652.11	-3.75329	0.383933254641519	103.861059618363	1.17794585424574e-13	4.62590588296972e-12
ENSG00000124713.5	-6.49941	5.70755363211003	107.590451520658	1.1969552528336e-13	4.6914125532268e-12
ENSG00000099364.16	1.85966805070619	4.28572447303272	107.100064079052	1.23981282852192e-13	4.84995519289371e-12
ENSG00000140374.15	-1.9199	6.94977778570514	106.99118539648	1.24316885702825e-13	4.85365887474635e-12
ENSG00000180509.11	-3.53438	-0.831455	92.5719838826461	1.33407599618821e-13	5.1985096748951e-12
ENSG00000165060.11	-2.13756	3.2860316593811	106.239404033287	1.4247080723126e-13	5.54095923258875e-12
ENSG00000142494.13	-5.24192	5.74654162571569	106.195332860793	1.42905865274403e-13	5.54717063934127e-12
ENSG00000187664.8	-4.50118	0.774109685491078	101.003365054168	1.43845716799135e-13	5.57291502045263e-12
ENSG00000089057.14	-1.87178	5.48989030560214	106.009276935645	1.44548044619816e-13	5.58937602094204e-12
ENSG00000178363.4	-5.3133	-0.628404	76.8222988889147	1.50269743305275e-13	5.79949089775492e-12
ENSG00000167397.14	-1.876	6.77105829173011	105.502113853714	1.56198413064405e-13	6.01677481758221e-12
ENSG00000167513.8	4.12349521036531	3.81716834786928	104.842801721572	1.59209966601414e-13	6.12107631135895e-12
ENSG00000119986.6	-2.21685	4.13815654985047	105.265126149681	1.63580770790385e-13	6.27713944446306e-12
ENSG00000279082.3	-4.64744	-1.42568	74.3757263654815	1.6488893694674e-13	6.31530898047344e-12
ENSG00000129965.13	-6.4422	2.29823928684359	98.208408347069	1.65933933262162e-13	6.34327328178276e-12
ENSG00000146233.7	-5.45656	4.46173639112405	105.504380364738	1.66373046727777e-13	6.34801401397309e-12
ENSG00000078902.15	-1.62507	6.6209498958539	104.828379216919	1.73324332514347e-13	6.60074102615131e-12
ENSG00000144908.13	-5.64007	7.76787434844967	104.816400863138	1.73733957804222e-13	6.60385719608273e-12
ENSG00000159650.8	-7.59371	5.83863891902102	105.316506959462	1.75030236989696e-13	6.64060104405728e-12
ENSG00000154654.14	-4.53395	1.0018692340079	101.203083368805	1.780419388633e-13	6.74216710590235e-12
ENSG00000106665.15	3.0402908573936	6.08732959913049	104.656675992231	1.79288454588521e-13	6.77663265692372e-12
ENSG00000141622.13	-3.90394	0.956180759775549	103.406586153239	1.80380527930365e-13	6.79656320136524e-12
ENSG00000125148.6	-4.49308	9.54120216228077	104.566817522743	1.80490485095324e-13	6.79656320136524e-12
ENSG00000198732.10	-4.00524	5.55825048710334	104.566544093938	1.82102028039492e-13	6.84445421060374e-12
ENSG00000138413.13	-2.29098	7.72077819611294	104.455837808071	1.83624145680604e-13	6.88881199046826e-12
ENSG00000140905.9	-2.6861	4.89871288969062	104.273644799148	1.90056532932196e-13	7.11687530195542e-12
ENSG00000102796.10	-1.82842	3.62616637682412	104.150259416401	1.95303116601525e-13	7.29977103349596e-12
ENSG00000171497.4	-1.40543	5.08113398648026	104.033286201588	1.96181412619415e-13	7.31901988635321e-12
ENSG00000160200.17	-4.14008	6.26252341554455	103.902252825076	2.00506135756285e-13	7.45993739791526e-12
ENSG00000163872.15	1.75153046427702	4.96357907375411	103.926942069393	2.00699199328406e-13	7.45993739791526e-12
ENSG00000108387.14	-2.69584	4.14081802052591	103.899057064497	2.02543873824125e-13	7.51463882515804e-12
ENSG00000198888.2	-2.34948	12.5032027603462	103.725072446751	2.05726956372102e-13	7.61870452770657e-12
ENSG00000100197.20	-5.63487	6.59070671073458	103.716284706812	2.08138755105322e-13	7.69387772541618e-12
ENSG00000184402.14	-1.75976	4.48825903887562	103.660513599677	2.08839117330817e-13	7.70562794459091e-12
ENSG00000100665.11	-4.29031	7.46956189926318	103.487991694787	2.13532362596407e-13	7.86439301072619e-12
ENSG00000198252.11	-1.68243	4.48428118281246	103.493899245004	2.14284914368392e-13	7.87770781909786e-12
ENSG00000168913.6	-4.39944	2.02338660488791	103.699715236188	2.15263315004336e-13	7.89926182892051e-12
ENSG00000106565.17	-3.51113	8.73510059599009	103.384914295094	2.16946052829482e-13	7.94653669145954e-12
ENSG00000055955.15	-5.56329	10.5556588745604	103.347609637973	2.182146533812e-13	7.97849801636597e-12
ENSG00000106853.16	-4.27021	7.10438837474615	103.258968400202	2.21315470472263e-13	8.07721280459094e-12
ENSG00000205754.10	-4.47174	-1.55297	73.4158126255114	2.22737606154364e-13	8.11441557610457e-12
ENSG00000135437.9	-3.55604	4.7207687073907	103.245955617902	2.2431424668342e-13	8.15710255177648e-12
ENSG00000167642.12	3.74994151381567	8.18464866309104	103.046393122309	2.2918752119529e-13	8.31930054414472e-12
ENSG00000181513.14	-2.21702	5.45628073184276	102.697212962113	2.41738874084019e-13	8.75912114621699e-12
ENSG00000198727.2	-2.5029	13.0612636291725	102.432844537425	2.51870726840059e-13	9.10985217759394e-12
ENSG00000148218.15	-2.60361	7.2040526701884	102.267164926701	2.58525316704586e-13	9.32090386696272e-12
ENSG00000131470.14	3.39209477059425	1.95003835910398	99.0510470549605	2.58631254920687e-13	9.32090386696272e-12
ENSG00000156711.16	3.32622400922838	5.92085839430672	102.263238573708	2.61433225950131e-13	9.40506030355595e-12
ENSG00000150656.14	-6.4334	4.32163876407094	102.689730741282	2.62131580767916e-13	9.41337402165853e-12
ENSG00000164117.12	-1.70309	4.20096372599366	102.16009988791	2.65167937467926e-13	9.50546844880575e-12
ENSG00000102743.14	-3.68663	4.1212816485269	102.223031724748	2.66317367802595e-13	9.5297152606591e-12
ENSG00000088451.10	-1.7544	3.49923836083038	102.120075976597	2.68565409861801e-13	9.59311834587917e-12
ENSG00000105514.7	2.72173825237385	4.04279	102.013135571202	2.7504722672118e-13	9.8072591673007e-12
ENSG00000198786.2	-2.93833	11.7238	101.856	2.75860781932783e-13	9.81888924526123e-12
ENSG00000103550.13	1.5105498563158	4.40644809290618	101.770695444112	2.82181053666968e-13	1.00261366969572e-11
ENSG00000234456.7	-2.84954	3.60700369388559	101.707976060583	2.88740786931741e-13	1.02411476998712e-11
ENSG00000121310.16	-2.53188	7.37305965703067	101.462187227769	2.93565226831538e-13	1.03939631981514e-11
ENSG00000138109.9	-5.86455	8.68581198912792	101.434095302347	2.9494478532384e-13	1.04244870967264e-11
ENSG00000123104.11	-2.90495	5.80786579129343	101.276068318398	3.02495908383091e-13	1.06405101015629e-11
ENSG00000184470.19	-1.76517	5.34398681095617	101.274018952077	3.025929750671e-13	1.06405101015629e-11
ENSG00000156398.12	-2.22966	3.92432324453375	101.332440596877	3.02893578294396e-13	1.06405101015629e-11
ENSG00000281162.2	-5.08888	1.63458828383068	98.7983661026169	3.03169502546266e-13	1.06405101015629e-11
ENSG00000126106.13	-2.19574	4.31766904876412	101.261087534677	3.05682284759174e-13	1.07100440152319e-11
ENSG00000158109.14	-1.82806	5.90052849695614	101.075541529656	3.12127026893956e-13	1.09168595204959e-11
ENSG00000124299.13	-2.1767	6.64135618282935	101.046186589888	3.13583174847807e-13	1.0948781006038e-11
ENSG00000112118.17	1.98336870313613	6.41648006172381	100.589872520305	3.3782204712943e-13	1.17746764039265e-11
ENSG00000228477.1	-3.90837	-1.66332	74.1662216592167	3.47152794343026e-13	1.20789986093862e-11
ENSG00000008952.16	-1.37324	7.06170007203991	100.349639573221	3.50349467532604e-13	1.21645445501564e-11
ENSG00000114054.13	-2.58475	6.13959467266541	100.342727553303	3.50819040188667e-13	1.21645445501564e-11
ENSG00000164211.12	-2.44357	3.9103163016316	100.308644564141	3.5716288668324e-13	1.23632362802759e-11
ENSG00000165841.9	-6.60399	3.77546455176578	100.072168442195	3.59452339098494e-13	1.2421143779551e-11
ENSG00000106617.13	-1.77549	4.40089697052036	100.188516285583	3.61767085356448e-13	1.24797255164229e-11
ENSG00000164039.14	-2.32412	5.12770792345116	100.048564213683	3.67954352135814e-13	1.26670228384436e-11
ENSG00000147955.16	-2.35263	6.46160208903762	100.034229041758	3.68454054568052e-13	1.26670228384436e-11
ENSG00000170873.18	-2.51264	5.98250154698037	99.9869924956309	3.71334460515786e-13	1.27442999004276e-11
ENSG00000253196.1	-4.5073	-0.183712	85.9827986123544	3.84208249446118e-13	1.31602615613993e-11
ENSG00000144040.12	-3.02631	5.02998100788408	99.8087612721315	3.84760948062355e-13	1.31602615613993e-11
ENSG00000137561.4	-5.23178	4.77802588721933	99.984278680127	3.86804954562071e-13	1.320775019425e-11
ENSG00000126231.13	-6.3631	4.14622557593986	100.131661378532	3.90401544732132e-13	1.33080025722056e-11
ENSG00000139508.14	-3.50035	5.30181206657599	99.6947873546352	3.92026301214385e-13	1.33408139599071e-11
ENSG00000198763.3	-2.35084	12.8390500613251	99.6088729367863	3.94423064377375e-13	1.33997420825406e-11
ENSG00000123352.17	2.22883001254213	4.83004107264909	99.5362315011875	4.03390119854691e-13	1.36813086777653e-11
ENSG00000160097.15	-5.33728	3.88264018700786	99.9352170359357	4.04253444734265e-13	1.36875460464143e-11
ENSG00000116771.5	-4.07481	4.97852977657642	99.2404586631003	4.23891285092827e-13	1.43283789085236e-11
ENSG00000198899.2	-2.39447	12.9249003754023	99.1382791989765	4.25395079453369e-13	1.43551244064783e-11
ENSG00000096433.10	3.61176072074626	6.55934787781253	98.9112594904855	4.44437430027005e-13	1.49726362296389e-11
ENSG00000132763.14	-2.22816	4.15365258846385	98.8430266889305	4.50176312892062e-13	1.51406544232446e-11
ENSG00000139734.17	4.31815337402348	1.84419396048542	90.3210766340741	4.64429609397573e-13	1.55939981848725e-11
ENSG00000091262.14	-3.703	6.38651230400768	98.2614054523627	4.9029446674006e-13	1.6435062108062e-11
ENSG00000206384.10	-3.75819	-0.594931	86.8953529675714	4.91886697829631e-13	1.64610455389963e-11
ENSG00000181218.5	4.77708260307563	3.19056503257717	94.2762417611512	5.29400663364462e-13	1.76622569129177e-11
ENSG00000042445.13	-1.97306	6.97483215854591	97.7837472772822	5.29534556507608e-13	1.76622569129177e-11
ENSG00000125246.15	-2.65652	4.56245726848852	97.646900073617	5.46065041242706e-13	1.81835145799596e-11
ENSG00000232010.1	-4.82379	-2.12243	67.6639476538875	5.48279984954253e-13	1.82271428661524e-11
ENSG00000166816.13	-4.48841	5.83208500127119	97.5140886032787	5.57990869667601e-13	1.85194136084407e-11
ENSG00000104177.17	4.50185747301045	4.28017798368507	96.8667820323907	5.77383176156358e-13	1.91315155704704e-11
ENSG00000165688.11	-1.85052	6.02232524031415	97.1002275241521	5.91876432739435e-13	1.9579544522116e-11
ENSG00000143476.17	4.18154625741484	3.39493774534159	95.9281485861223	5.92912420135534e-13	1.95816616656565e-11
ENSG00000113851.13	-1.21033	4.49798460603104	96.9922673903339	6.03836488710015e-13	1.99098034395286e-11
ENSG00000215256.3	-2.03006	4.51692084692032	96.8597572439678	6.19379725418797e-13	2.03889280200769e-11
ENSG00000123384.13	-2.42204	8.35676411933514	96.7947075170177	6.22167095814032e-13	2.04472729400807e-11
ENSG00000198515.13	-4.07416	3.03047116092655	96.9585600594678	6.48707657869e-13	2.12847955625877e-11
ENSG00000169252.5	-4.16162	1.75496650130976	96.6243273367589	6.5652843718136e-13	2.15063770657816e-11
ENSG00000113269.13	-1.57052	6.76082638661925	96.4451777166534	6.58822561044686e-13	2.1546492394166e-11
ENSG00000104883.7	-2.36197	2.85271061679507	96.6176405929183	6.62566636039303e-13	2.16338208260094e-11
ENSG00000110046.12	-1.30007	5.57159149610166	96.3910418167099	6.64849022950742e-13	2.16732175022098e-11
ENSG00000168994.13	-2.44838	6.42560777458004	96.3734165572223	6.66626000205837e-13	2.16960378031451e-11
ENSG00000173041.11	-1.62218	3.24144025464531	96.433656366091	6.71724675457676e-13	2.18267182447909e-11
ENSG00000279108.1	-3.10843	1.76390973407817	96.8009625295464	6.77080774979244e-13	2.19653289738033e-11
ENSG00000204444.10	-4.64673	6.64676343079792	96.2243696817172	6.84783908352685e-13	2.2179512247063e-11
ENSG00000143994.13	-3.26959	0.265767275391163	94.3030694964495	6.99809025341113e-13	2.26202404470308e-11
ENSG00000100225.17	-1.0767	6.49930753525749	96.0704078428973	7.00636852921037e-13	2.26202404470308e-11
ENSG00000062096.14	-5.01539	-0.185448	77.7810353167781	7.16491301296019e-13	2.30950940094554e-11
ENSG00000263400.6	-3.87173	1.55316199983244	96.1228617271049	7.17782943164065e-13	2.30997686469381e-11
ENSG00000138802.11	-1.53185	5.3958174415598	95.8859623591977	7.22390071558425e-13	2.31836398615182e-11
ENSG00000082458.11	3.07966678339356	5.2645967841538	95.9653909785807	7.22690649907347e-13	2.31836398615182e-11
ENSG00000095596.11	-5.78279	2.96575994612703	95.6747345276201	7.29675515667277e-13	2.33704975176995e-11
ENSG00000138942.15	-1.19446	5.58714591195499	95.7558345906158	7.38035343878415e-13	2.36007302186898e-11
ENSG00000140525.17	2.83670224662322	4.18858468131624	95.8345142359754	7.43334484253311e-13	2.37325142944013e-11
ENSG00000183549.10	-6.22273	6.61584348049399	95.758623783545	7.49817363416765e-13	2.39016148787882e-11
ENSG00000151287.16	-2.13796	3.35507137006085	95.7385347101437	7.53936824751637e-13	2.39949625141335e-11
ENSG00000213996.12	-4.88627	3.59423452635949	96.0430287687347	7.55290334874153e-13	2.40001247419159e-11
ENSG00000134824.13	-3.4116	6.87788873032254	95.5191711408228	7.67243484582184e-13	2.43415547092798e-11
ENSG00000137880.5	-2.95604	4.82998114959228	95.5014788065543	7.75730550143835e-13	2.4572118967292e-11
ENSG00000166228.8	-2.03731	6.78078216091944	95.2888364820252	7.96995128267842e-13	2.52060657049984e-11
ENSG00000156885.5	-4.67877	0.325418347772379	85.9573400367054	8.35805540608067e-13	2.63724610396212e-11
ENSG00000182871.14	-2.09284	9.75103297092245	94.9965565182489	8.36493726015982e-13	2.63724610396212e-11
ENSG00000137171.14	-1.98255	6.06897104590129	94.830355107844	8.59869570615264e-13	2.70313110585675e-11
ENSG00000134294.13	-2.3149	8.06204140418519	94.8288638895375	8.60074972130535e-13	2.70313110585675e-11
ENSG00000182327.7	-4.95086	3.16759798309193	95.2317511118889	8.70840607489175e-13	2.7302139602805e-11
ENSG00000110074.10	-1.74957	4.92831914450749	94.7528022324742	8.71402549617968e-13	2.7302139602805e-11
ENSG00000127616.17	1.57560250413249	6.93023679441614	94.6886024185008	8.80509213622823e-13	2.75446251826792e-11
ENSG00000205835.8	-5.06028	0.130831997548071	79.9004603198647	8.97224776130174e-13	2.80240160308814e-11
ENSG00000117643.14	-3.59425	4.18566046456971	94.6416686875992	9.03784101990053e-13	2.81796449829242e-11
ENSG00000198648.10	3.41552312940099	4.78768903752909	94.6411823600042	9.05004978851978e-13	2.81796449829242e-11
ENSG00000171100.14	-1.72384	3.61109519183584	94.5745369320208	9.08436245564134e-13	2.82428342640973e-11
ENSG00000162460.6	-5.76037	3.63230545128047	94.8213724777724	9.25715814746528e-13	2.8735702317232e-11
ENSG00000115568.15	1.6078719904172	4.39693804655561	94.2929983721166	9.48897249401722e-13	2.94099753637647e-11
ENSG00000164619.8	-4.27043	1.81697	94.3009157072834	9.5956407953307e-13	2.96948969988836e-11
ENSG00000175906.4	-3.33882	3.53778105624141	94.1525007463791	9.9122741599717e-13	3.06277109243543e-11
ENSG00000236882.7	-6.90929	4.57579695735819	94.2775349272282	1.00364202607394e-12	3.09638166267775e-11
ENSG00000143257.11	-6.20816	4.88912220232264	94.2825453428946	1.00661926225229e-12	3.10081829622853e-11
ENSG00000163293.11	-2.99554	3.23904173817402	93.8580658188618	1.04420002835363e-12	3.21123804503352e-11
ENSG00000105738.10	2.19107494787514	5.85627589746718	93.6782435206864	1.04565281323438e-12	3.21123804503352e-11
ENSG00000225756.1	-3.75171	3.00885022262277	93.9799624215739	1.05018775748406e-12	3.22025609775858e-11
ENSG00000243818.4	-6.7101	3.10741947225811	90.9225462021804	1.10642598447372e-12	3.38754679076104e-11
ENSG00000177138.15	-4.11421	-0.477209	81.1800425880169	1.11432133789485e-12	3.40654289426854e-11
ENSG00000103876.11	-3.18234	6.94125491548523	93.1221643202003	1.14353589796904e-12	3.49055669704307e-11
ENSG00000102543.14	-1.51228	2.7757545131988	93.0514969737475	1.18721859880065e-12	3.61841238902237e-11
ENSG00000184500.14	-3.31654	7.19947423047123	92.6946956751671	1.22878215661022e-12	3.73943282886247e-11
ENSG00000106538.9	-3.23516	8.35466713741489	92.6091015260683	1.24662879137994e-12	3.78706459678154e-11
ENSG00000100528.11	-1.69639	6.14650164630831	92.5964720193638	1.24929312372533e-12	3.78706459678154e-11
ENSG00000185010.13	-2.49736	3.5509745922792	92.6989633343219	1.25007344230107e-12	3.78706459678154e-11
ENSG00000085644.13	1.83868379493266	3.96953588298524	92.6645646556208	1.25418844310781e-12	3.7938258821096e-11
ENSG00000130813.17	-1.9699	5.88354482547511	92.378415604405	1.29638474340355e-12	3.91558726245995e-11
ENSG00000183281.14	-4.20008	4.79956731348289	92.4122381428036	1.30981793673749e-12	3.95023834633436e-11
ENSG00000126953.5	-1.36841	2.66799542298657	92.3848572801458	1.33077376019105e-12	4.00743918876066e-11
ENSG00000125731.12	4.31452152951301	5.36430415500903	92.2675913305934	1.34521095105675e-12	4.03952602575398e-11
ENSG00000140961.12	-3.48416	5.72613758419944	92.1710179973056	1.34543927493345e-12	4.03952602575398e-11
ENSG00000186205.12	-3.01449	4.93557061898675	92.0792486880617	1.37304323094494e-12	4.11626918610368e-11
ENSG00000269976.1	-3.74514	0.892681776120141	90.9960708110633	1.4291795438589e-12	4.278194812865e-11
ENSG00000154814.13	-1.72827	3.35836094457628	91.8627419342185	1.43610554651122e-12	4.29254930860758e-11
ENSG00000126522.16	-2.6776	7.06248475799598	91.7515045646033	1.4411801060667e-12	4.29687651383933e-11
ENSG00000146670.9	3.74796977779546	3.41959711932399	91.3211352001346	1.44181898310106e-12	4.29687651383933e-11
ENSG00000185361.8	-1.99154	5.51456098968576	91.7231442458116	1.44874939320082e-12	4.31115292103749e-11
ENSG00000114200.9	-5.70522	5.63918095633834	91.7931230597785	1.46809926018139e-12	4.36229022059208e-11
ENSG00000121152.9	3.64119728675134	2.89145884412944	90.4985795140132	1.50574808456972e-12	4.46757009009448e-11
ENSG00000179051.13	1.70898997220079	6.63975694494891	91.4397608412655	1.52183309307347e-12	4.50303696455191e-11
ENSG00000154760.13	3.80967939446562	5.9039926568507	91.5104992906848	1.52217222915708e-12	4.50303696455191e-11
ENSG00000157103.10	-4.76596	5.7817705071328	91.4491408362603	1.53098198435658e-12	4.522457926224e-11
ENSG00000186350.9	-2.31179	6.68809223315509	91.269770048827	1.56412139855908e-12	4.61358560693576e-11
ENSG00000009694.13	-4.88368	2.55394715852088	91.4159354162716	1.60402825174894e-12	4.72437911692019e-11
ENSG00000129351.17	1.17407192349373	7.69770785895591	90.7865443768769	1.69847127096996e-12	4.99524120072421e-11
ENSG00000164172.18	-1.62114	5.08415458053397	90.6750452558164	1.73189895398571e-12	5.08008739478957e-11
ENSG00000139344.7	-5.45423	5.36418198610825	90.8233984978577	1.73236376462843e-12	5.08008739478957e-11
ENSG00000243444.7	-3.28796	0.223495938155017	88.7700483601051	1.7516276966479e-12	5.12911214777161e-11
ENSG00000276043.4	4.49454709670148	4.06436752200932	90.015875084875	1.76326678018315e-12	5.15569993520607e-11
ENSG00000180875.4	-5.97096	3.04520834719742	90.1755228823303	1.79008859175224e-12	5.22653982165805e-11
ENSG00000143061.17	4.24693974912574	5.71718966132804	90.5104803563025	1.81335382021815e-12	5.28680550826553e-11
ENSG00000246022.2	-3.97212	-0.724895	77.4816277137743	1.8256254628936e-12	5.31489170165526e-11
ENSG00000176209.11	-1.83426	4.80007880687146	90.3453528518061	1.83358642407419e-12	5.33036538230861e-11
ENSG00000151948.11	-5.26396	3.45435178351763	90.7615571903441	1.8383528284155e-12	5.33652104917271e-11
ENSG00000124098.9	-1.95626	6.1278092099448	90.2791647806673	1.85257866343342e-12	5.3700791012273e-11
ENSG00000171135.12	-1.30814	4.98771580390969	90.164148577726	1.89030063326385e-12	5.47155122955942e-11
ENSG00000235529.1	-3.03862	-1.0023	80.8243250351885	1.92220086190246e-12	5.55590510242281e-11
ENSG00000086205.16	-3.51471	3.81636133626006	90.1805831054253	1.92968881526854e-12	5.56955743157593e-11
ENSG00000154263.17	-3.35382	1.49827616372278	90.4283739536688	1.93484982599481e-12	5.57646417660823e-11
ENSG00000085999.11	4.98398862523586	2.09651137619827	80.5714859874842	1.96290055152711e-12	5.64922778729502e-11
ENSG00000100012.11	-4.96992	-0.0892062	74.9702520381482	1.97555889998427e-12	5.6775477316809e-11
ENSG00000160339.15	-6.53109	3.64836847428989	89.596080928967	2.01903640514481e-12	5.79423182593266e-11
ENSG00000157184.5	-2.16878	6.03616001729876	89.6102497643252	2.07876908993591e-12	5.95652921365311e-11
ENSG00000095321.16	-2.46625	6.61532363371585	89.6014305376025	2.08150330904983e-12	5.95652921365311e-11
ENSG00000261183.5	4.19931658067167	2.39203025445261	85.6540613118059	2.10748927705143e-12	6.02233744333022e-11
ENSG00000151498.11	-1.38061	4.47504193114607	89.5085555987812	2.12153877870466e-12	6.05389805039436e-11
ENSG00000253426.5	-3.36439	-0.292624	84.3788083091989	2.1817293340861e-12	6.21684853811862e-11
ENSG00000169679.14	4.32030730686062	2.90586032292451	86.7633856971225	2.21773362695384e-12	6.31051718200735e-11
ENSG00000152700.13	-2.26336	6.38633892255915	89.1947154500081	2.23288874908938e-12	6.34467937082576e-11
ENSG00000069431.10	-4.41213	4.6549313859211	89.3057756375343	2.23695110830553e-12	6.34727000393284e-11
ENSG00000019991.15	-3.20152	3.45697577342794	89.2887281814683	2.25968257026599e-12	6.40275176660741e-11
ENSG00000136457.9	-4.53392	3.24088485109721	89.4067101266175	2.30382526452973e-12	6.51426440158284e-11
ENSG00000132837.14	-6.17769	6.14246619465194	89.1456003323467	2.30550507213768e-12	6.51426440158284e-11
ENSG00000168303.6	-1.40345	4.72425810931817	88.8543328018208	2.36990300637925e-12	6.68684397290145e-11
ENSG00000163738.18	-1.8017	3.31135331822487	88.8682260694658	2.40158505089078e-12	6.76675978115324e-11
ENSG00000221869.4	-2.23354	6.47430665954295	88.7118953371478	2.42762871749517e-12	6.82521699258860e-11
ENSG00000186111.8	1.28157571174668	5.29299697808115	88.7241255470988	2.42910780486748e-12	6.82521699258860e-11
ENSG00000100934.14	-2.01471	5.45885995666055	88.6508467816962	2.45449678593308e-12	6.88694878125456e-11
ENSG00000043591.5	-3.95803	-0.736257	76.0902072827248	2.46255111618077e-12	6.8999380788008e-11
ENSG00000198077.10	-8.0182	5.53930213761663	88.895905964751	2.46871904356995e-12	6.90761303496671e-11
ENSG00000186204.14	-4.38688	4.23581317944704	88.750830949023	2.48504333833816e-12	6.94364536673516e-11
ENSG00000008311.14	-3.71525	3.71740832892556	88.7220929001897	2.49603433702416e-12	6.95586482480601e-11
ENSG00000170634.12	-1.66908	3.21330508888878	88.6454703618406	2.49632198368646e-12	6.95586482480601e-11
ENSG00000198610.10	-5.78666	6.34057088837138	88.565172066791	2.52378091609397e-12	7.02266441099849e-11
ENSG00000182934.11	-1.47926	7.39659697474972	88.4585080848654	2.53683175185052e-12	7.04924309969388e-11
ENSG00000099954.18	-4.76538	1.74263764640034	87.548079830166	2.61209349462675e-12	7.24837955134304e-11
ENSG00000169715.14	-4.55512	7.70329326700421	88.2705732032013	2.62168055304231e-12	7.26497612401519e-11
ENSG00000154719.13	-1.43347	3.85772447101447	88.2981144200586	2.63309143223524e-12	7.28657417497406e-11
ENSG00000102317.17	1.59723843797885	7.44769356999022	88.2230986608769	2.6429032148693e-12	7.30369385003524e-11
ENSG00000064547.13	3.29635885832713	4.86397913982147	88.2851237781016	2.66094441498071e-12	7.34347755947965e-11
ENSG00000265688.1	3.60430304659691	1.87313306454078	84.6865098271391	2.66532964787462e-12	7.34551724843805e-11
ENSG00000231327.1	-3.11376	-0.75602	81.0801129605189	2.67333083499809e-12	7.35750314233217e-11
ENSG00000186115.12	-5.72707	6.55400830981748	88.1794706087799	2.69030235468982e-12	7.39411067361271e-11
ENSG00000008394.12	-3.40324	8.37573471362126	88.0018711243521	2.74678882006116e-12	7.52921722076451e-11
ENSG00000164850.14	-3.56521	3.13651164303852	88.2611958851062	2.7469347052824e-12	7.52921722076451e-11
ENSG00000160862.12	-4.71655	9.30769162229812	87.936795051623	2.77815513650386e-12	7.60444475271832e-11
ENSG00000273047.1	-4.25527	3.47846579698407	88.0616970897901	2.86026568935782e-12	7.81857701191353e-11
ENSG00000235609.7	-2.57289	1.30526920695387	88.2166955903528	2.87036445559179e-12	7.83555045018323e-11
ENSG00000148773.12	4.02667666934188	5.05106435073648	87.8318735172184	2.87897438751056e-12	7.84841921661539e-11
ENSG00000065328.16	3.64716008767519	1.67082474977517	83.2305769600117	2.91137487214471e-12	7.92602137489558e-11
ENSG00000170185.9	-1.67758	4.86339319222768	87.6057444539946	2.94487075955068e-12	8.00639221618192e-11
ENSG00000138821.12	-2.78677	4.27031646217811	87.5635017173905	2.99138032854602e-12	8.12187979769382e-11
ENSG00000154511.11	-2.53833	3.44006529863741	87.5859314586994	3.01097590308266e-12	8.16408082685103e-11
ENSG00000148339.12	-3.05497	6.31567780728017	87.3559	3.07591953040978e-12	8.32896167468219e-11
ENSG00000151690.14	2.89660287947292	5.18986925871671	87.3738093529551	3.10152522366407e-12	8.38702377932032e-11
ENSG00000204653.9	-6.53705	4.92227606681734	87.6502880399206	3.12972757050138e-12	8.45194257846123e-11
ENSG00000100162.14	4.4040045010303	2.87838550235863	84.4757126756546	3.16589252113575e-12	8.53816207908979e-11
ENSG00000105251.10	-5.13159	1.15488354186016	82.4614816698303	3.17273414968716e-12	8.54517408818149e-11
ENSG00000138640.14	-3.65943	4.9430158337122	87.0668246318795	3.26323459469998e-12	8.77718613415563e-11
ENSG00000143028.8	-3.71434	1.79423555345416	87.3521140928096	3.29018163237212e-12	8.83786655543584e-11
ENSG00000205362.10	-4.43858	2.68209698929755	87.3124644634578	3.33422333656815e-12	8.94424278808282e-11
ENSG00000011007.12	-1.48033	5.33682033814563	86.8077286618286	3.38681785988442e-12	9.07324901665314e-11
ENSG00000164406.7	-4.58173	5.74504901995287	86.8067550389894	3.41378866822448e-12	9.13335810226433e-11
ENSG00000141504.11	-2.10366	6.65505522485241	86.6779461618134	3.46439592317232e-12	9.25646157403576e-11
ENSG00000110060.8	-1.37203	3.60691775455559	86.6994490035421	3.48724594110838e-12	9.30517307676415e-11
ENSG00000143630.9	-2.7149	4.21306432375766	86.6741490398665	3.49674895166816e-12	9.31818841009348e-11
ENSG00000110756.17	-1.86801	4.53885192450482	86.6127691779801	3.51891766433675e-12	9.36487652123225e-11
ENSG00000163626.16	-1.32349	3.93309941895147	86.5637131869729	3.56660584521378e-12	9.4792666698782e-11
ENSG00000076258.9	-2.80039	4.02964452677892	86.4044446536461	3.67740317340577e-12	9.76086486580141e-11
ENSG00000117791.15	-2.50997	6.29927729695969	86.2024164592825	3.76776978571196e-12	9.98756448723068e-11
ENSG00000169258.6	4.27772776299853	2.97769069174387	84.0495793401916	3.85966188550015e-12	1.0217706747081e-10
ENSG00000198758.10	7.39749013051065	5.54124056134204	82.2543956984063	3.89104345709962e-12	1.02872652869723e-10
ENSG00000261578.1	-3.71622	1.80732947807207	86.3015232567981	3.95571727702901e-12	1.04445452507243e-10
ENSG00000111058.7	-4.03765	4.99160672083408	85.8388462451678	4.06161491499012e-12	1.07101170258365e-10
ENSG00000141934.9	4.61825783509929	6.92770723157305	85.7974051417927	4.09276314395898e-12	1.07781446141435e-10
ENSG00000121621.6	3.8574987189566	1.64859746129058	80.426893440102	4.10315437442877e-12	1.07914031367157e-10
ENSG00000198863.7	1.16830470620082	4.1493174252187	85.7262051435446	4.1301197302237e-12	1.08481606369083e-10
ENSG00000002933.7	-3.64683	8.23580920775668	85.6696580792584	4.14077364926109e-12	1.08619825440122e-10
ENSG00000119888.10	4.7102383707753	7.90444947964364	85.6219435834242	4.19806602116314e-12	1.09979503332058e-10
ENSG00000174371.16	4.29964936746589	2.05827120655776	80.158850674955	4.20778957948021e-12	1.10091076452219e-10
ENSG00000176720.4	-2.34929	6.37464261195637	85.5120021665228	4.25842440304234e-12	1.11271359304398e-10
ENSG00000230102.7	-3.85059	0.336761197205649	82.3896775937991	4.26413804633344e-12	1.11276327825691e-10
ENSG00000139645.9	1.83508421807946	5.45537047167144	85.3649111641141	4.38614890935771e-12	1.14312232765744e-10
ENSG00000205726.13	-1.97955	4.73610867167812	85.2721652867056	4.45615960458812e-12	1.15986810586605e-10
ENSG00000205336.11	3.53917292305652	7.4680341921472	85.1333105631318	4.5665737839499e-12	1.18707348969619e-10
ENSG00000117500.12	-1.7924	6.31647086388399	85.0944074170692	4.58714619482383e-12	1.19088462939331e-10
ENSG00000256937.1	-5.06444	0.656011851917479	77.5634617111714	4.62232876979419e-12	1.19847407202412e-10
ENSG00000152253.8	3.92299440429552	1.2583115275576	77.4697943944036	4.72943564902628e-12	1.22309641316153e-10
ENSG00000172425.10	-6.6966	4.69422076642797	85.247004064969	4.78437146352622e-12	1.23571727569486e-10
ENSG00000105852.10	-4.75771	6.5254930841058	84.8678828414877	4.79667879810233e-12	1.23730974477042e-10
ENSG00000170456.14	-1.90108	4.06170703129448	84.8674455601366	4.8155999446671e-12	1.24060200109032e-10
ENSG00000119927.13	-4.29019	6.45957518878881	84.7955211993138	4.84245132948269e-12	1.2459262386176e-10
ENSG00000198417.6	-4.08453	5.97130057463596	84.7333063150046	4.91343377069933e-12	1.2613660334716e-10
ENSG00000169714.16	-1.26777	7.80621616871987	84.7079236921256	4.91498231050932e-12	1.2613660334716e-10
ENSG00000165304.7	4.29172955428555	2.51480493326062	81.2770331458136	4.92657589580111e-12	1.26273279894159e-10
ENSG00000157456.7	4.39849804107576	3.23466863431829	82.9094416210975	5.06839183902878e-12	1.29743102908607e-10
ENSG00000137713.15	-2.44282	5.51854705414175	84.4420785492155	5.15669465912318e-12	1.31836003302913e-10
ENSG00000019995.6	-1.89178	4.92426046580396	84.3977030721484	5.19894005811569e-12	1.32747587339415e-10
ENSG00000125675.17	-3.57731	0.651105033750876	83.3972082197643	5.25644127945072e-12	1.34045906349132e-10
ENSG00000131781.12	-3.81125	6.65276502840664	84.2892677281991	5.29995193437411e-12	1.34984616523263e-10
ENSG00000117448.13	-1.82725	7.19595165869235	84.2607576414564	5.32504891976843e-12	1.35452570123301e-10
ENSG00000171241.8	4.20687846434405	2.43006726556649	80.8635569997783	5.33539917224776e-12	1.35544705831152e-10
ENSG00000214264.4	-3.73077	-1.74055	65.1086799864936	5.3820179752509e-12	1.36556843991694e-10
ENSG00000174938.14	4.99452144504321	6.4512964656417	84.2454121697278	5.4311059587303e-12	1.37629007100101e-10
ENSG00000073111.13	2.48073881939349	4.94529724247096	84.112183371559	5.5247293728587e-12	1.39825625559813e-10
ENSG00000118922.16	-2.28781	4.10711859603123	84.0109353604018	5.61260191704635e-12	1.41871365396256e-10
ENSG00000155906.16	-1.48786	3.99458376092191	84.0018066555971	5.62626809471507e-12	1.42038592777105e-10
ENSG00000171903.16	-2.90903	5.54441742249239	83.6626225718428	5.93253564859666e-12	1.49467854568192e-10
ENSG00000011376.9	-1.34903	3.90764209286309	83.7066666208447	5.93538586590654e-12	1.49467854568192e-10
ENSG00000132470.13	4.75234167960586	7.78090666392446	83.636521054648	5.99252461128411e-12	1.50718353082309e-10
ENSG00000164096.12	-1.38462	6.25897028030481	83.5713912971964	6.02856084334185e-12	1.5143564432664e-10
ENSG00000126787.12	4.48673992777413	2.24310822329948	78.3183847436273	6.06950461449866e-12	1.52274271436725e-10
ENSG00000099860.8	-2.65649	7.14561897501197	83.3579852549452	6.26547547552592e-12	1.56995359365603e-10
ENSG00000175029.16	2.15913422820453	6.07256746452365	83.2578784335558	6.39628038187014e-12	1.60073869034976e-10
ENSG00000127564.16	3.64002177129355	3.57007383503776	82.9749677541357	6.50084766928862e-12	1.62488929460904e-10
ENSG00000112394.16	-3.81115	2.16778943544358	83.473027014763	6.58836951688938e-12	1.64472481149013e-10
ENSG00000142748.12	-4.4904	5.22068168798195	83.1115671680449	6.62971256937893e-12	1.65175360785791e-10
ENSG00000115963.13	-2.67713	6.17459579198322	83.0442000526363	6.63292300584258e-12	1.65175360785791e-10
ENSG00000264404.2	-3.98172	-0.025036	77.3603463490765	6.78831580797247e-12	1.68836308972115e-10
ENSG00000066855.15	-1.40616	4.51634604110872	82.8884339193408	6.83826109026784e-12	1.6986881371706e-10
ENSG00000084734.8	-3.94624	5.15317464640614	82.8602509091443	6.91291031955502e-12	1.71511688790339e-10
ENSG00000137133.10	-1.88945	5.10567757762106	82.7160652059939	7.04129213772748e-12	1.74482006650256e-10
ENSG00000124523.14	-1.36928	4.80016841687061	82.6970332701748	7.06572812913537e-12	1.74872431068257e-10
ENSG00000158106.12	3.65004331189392	4.91683948888104	82.6296715502559	7.27490977598972e-12	1.79828628646735e-10
ENSG00000072042.12	-1.8508	6.45908820038921	82.4651409539889	7.36717606419819e-12	1.81791146678517e-10
ENSG00000183317.16	6.94393622508289	3.41533844869219	71.9540829890739	7.37235018546354e-12	1.81791146678517e-10
ENSG00000183971.5	-4.95157	2.78339115510204	82.6735908775756	7.52040987288283e-12	1.85215375671268e-10
ENSG00000169762.16	-1.61881	5.12789248486347	82.3441502230436	7.53425954040479e-12	1.85329905617821e-10
ENSG00000131187.9	-5.38235	8.14347851243118	82.2508384275313	7.66202389642909e-12	1.88242845631049e-10
ENSG00000237649.7	3.84858765184626	3.4920134566094	81.7669786176737	7.80736079638122e-12	1.9157989111315e-10
ENSG00000114346.13	3.76366295718671	4.73579312772724	82.1204430621919	7.97026042425286e-12	1.95339253658148e-10
ENSG00000108389.9	-1.4593	5.51022518985819	81.9840347294689	8.04445009702184e-12	1.96917972848848e-10
ENSG00000076003.4	1.83219986484506	4.84313144650782	81.9846591981745	8.09187417689031e-12	1.97838467436447e-10
ENSG00000136933.16	-1.6319	4.06344181885471	81.9806060551004	8.11343347584783e-12	1.98125128247794e-10
ENSG00000164494.11	-1.73841	4.37110326618951	81.9565767943363	8.12970948203483e-12	1.98282236349968e-10
ENSG00000008130.15	-1.48981	6.0973884288816	81.8790105195973	8.19884310197715e-12	1.99726593872348e-10
ENSG00000171766.15	-4.02661	9.5952417866998	81.8723306364222	8.20882035356024e-12	1.99728133868146e-10
ENSG00000173599.13	-3.76057	6.8184409966329	81.783	8.34571071488046e-12	2.02813857734598e-10
ENSG00000135469.13	-2.08161	3.24773983037257	81.8191741162492	8.43050113648855e-12	2.04627561320119e-10
ENSG00000102007.10	3.1762188543036	6.50578202285444	81.7357935042256	8.45356488894742e-12	2.04940455177779e-10
ENSG00000141753.6	-2.58059	9.4223022019006	81.6920325316642	8.48424995697228e-12	2.05437138982168e-10
ENSG00000224389.8	-3.43096	10.2575415046305	81.5291120085442	8.7414300008863e-12	2.11410382710511e-10
ENSG00000101412.12	3.67612671025125	3.83122373279258	81.2964571914427	9.00234587161973e-12	2.17459544280157e-10
ENSG00000158825.5	-3.79354	3.72948923729054	81.5110113376139	9.01884588923999e-12	2.17597208724106e-10
ENSG00000124429.17	4.42700665920241	4.75399246363372	81.3157368372539	9.06398168978915e-12	2.18424611390541e-10
ENSG00000260274.1	-1.83602	1.11533447403589	81.7435025599872	9.09839646596589e-12	2.18850359653542e-10
ENSG00000272143.1	-2.15667	0.842787533675663	81.7160136014353	9.10337542885277e-12	2.18850359653542e-10
ENSG00000120334.15	2.33134316644268	1.87737327226076	80.8513572318562	9.14332213693988e-12	2.19548710096294e-10
ENSG00000197594.11	-4.01454	5.17119655578592	81.2928142607239	9.20274874056753e-12	2.20712590627945e-10
ENSG00000167701.13	-4.16883	5.98593488503387	81.2357780678416	9.26933659238453e-12	2.22045249691057e-10
ENSG00000150527.16	-1.61414	6.3429557300908	81.1900951453787	9.30304829444286e-12	2.2258813650813e-10
ENSG00000131482.9	-5.5798	7.96082634345273	81.1132971586429	9.43900630351308e-12	2.2557321588443e-10
ENSG00000166856.2	-3.64662	0.846712948506017	80.4716046487561	9.58098509305380e-12	2.28694935645334e-10
ENSG00000134057.14	3.20911196898208	3.99061510263973	81.075950280122	9.6261997734014e-12	2.29502272940763e-10
ENSG00000025434.18	-1.62029	5.28330660190918	80.8627802413697	9.88474798241675e-12	2.35387863893343e-10
ENSG00000085871.8	-2.11441	5.95692644726633	80.6519401139156	1.0274982055182e-11	2.44391721940609e-10
ENSG00000158828.5	-2.24148	6.50606950979686	80.5482971712703	1.04717165335482e-11	2.48777360005733e-10
ENSG00000158169.11	-1.92058	4.52047454442976	80.2449383063886	1.11227856551865e-11	2.6393361579433e-10
ENSG00000205269.5	-2.54653	3.06124457273584	80.3430285413209	1.11562558024519e-11	2.64416387524936e-10
ENSG00000101052.12	1.84591883068003	4.37167442589346	80.1630142980082	1.13546121027262e-11	2.68801428227406e-10
ENSG00000053254.15	-1.6805	5.32745439310661	80.0561442687735	1.14754008864519e-11	2.71342049599132e-10
ENSG00000187642.9	3.4735764112345	0.835638586619362	73.2980870902249	1.16959360993552e-11	2.7623250721877e-10
ENSG00000174010.9	-2.00476	3.52901078663998	80.011208882503	1.17138264118891e-11	2.76331085355875e-10
ENSG00000205364.3	-5.06143	4.89057491554571	80.075338702316	1.17301935410681e-11	2.76393542781705e-10
ENSG00000130208.9	-5.5354	10.8286342177944	79.8446830744069	1.19306187303839e-11	2.80787669325133e-10
ENSG00000117650.12	5.04205158752868	2.88333138233686	75.357659748512	1.19653674236014e-11	2.8117184169724e-10
ENSG00000109758.8	-5.75131	6.6234023564812	79.8702930594349	1.19748555632002e-11	2.8117184169724e-10
ENSG00000263823.1	-1.86306	-0.455948	78.616533136623	1.21964435236023e-11	2.86041386759595e-10
ENSG00000137824.15	-1.24707	5.34679338189205	79.6991324643212	1.22604069664428e-11	2.87207161332508e-10
ENSG00000162073.13	3.67319831542197	5.10014784346509	79.7108119145183	1.24310375564182e-11	2.90866065750989e-10
ENSG00000166902.4	-1.38231	5.03562783573484	79.5710422288251	1.25587085852977e-11	2.93512463061957e-10
ENSG00000260325.1	-2.73426	0.0146458426183535	78.5477721687866	1.25807168665765e-11	2.93686120502954e-10
ENSG00000167910.3	-6.77531	3.6484104491722	78.9971582047293	1.26750567591438e-11	2.95545941515869e-10
ENSG00000117528.11	-1.84983	6.45692880362674	79.4614247511571	1.28131417234215e-11	2.98420292670578e-10
ENSG00000248592.7	-2.26442	2.29486607794965	79.6517720667134	1.29085872961799e-11	3.002960735206e-10
ENSG00000023697.12	-1.64851	5.15681721937724	79.4053275193622	1.29527458022871e-11	3.00731395711796e-10
ENSG00000196600.12	-5.72795	2.32855077335762	78.0727384857081	1.29571553399106e-11	3.00731395711796e-10
ENSG00000116005.11	-1.62194	6.85463681972298	79.3948229237238	1.29732893280479e-11	3.00759363409498e-10
ENSG00000131724.10	-1.31532	7.02594508504357	79.3660131080919	1.3043212947118e-11	3.02032836819125e-10
ENSG00000140470.13	-3.57666	1.64861706818259	79.6443394682837	1.31318637601645e-11	3.03469096646547e-10
ENSG00000259370.2	-3.55306	1.39909365777331	79.5390284520509	1.31353644532805e-11	3.03469096646547e-10
ENSG00000156709.13	-1.93997	6.11494629462377	79.0748836096355	1.37724376856425e-11	3.17823057978184e-10
ENSG00000184792.15	2.63614338914581	2.98883678058356	78.9955	1.40220503252956e-11	3.23213073058815e-10
ENSG00000113300.11	1.18242321958395	4.68268921984298	78.9908381646027	1.40489972102743e-11	3.23464111769356e-10
ENSG00000110871.14	-1.29931	4.76486670493136	78.8107137541471	1.4476377091814e-11	3.32885082723759e-10
ENSG00000138180.15	4.85861569176711	2.99781812718078	75.5133792202138	1.44912249354084e-11	3.32885082723759e-10
ENSG00000164898.12	-2.29622	3.33132197010558	78.8798063251791	1.45267759240956e-11	3.33321671716207e-10
ENSG00000250056.5	-6.15067	5.15495486731389	79.0170000703053	1.45773014858306e-11	3.34100472961939e-10
ENSG00000172936.12	-1.46751	5.55101870457009	78.7584675195165	1.46159974174059e-11	3.3460668633075e-10
ENSG00000182902.13	-4.929	4.54890990962582	78.8948526819952	1.46879767645105e-11	3.35872848919215e-10
ENSG00000139194.7	-4.82713	5.76935672590953	78.7557021778602	1.4745917851502e-11	3.36815488703354e-10
ENSG00000142166.12	-1.33124	6.24712131964641	78.6763066582761	1.48403139297365e-11	3.38587728684565e-10
ENSG00000166002.6	-1.77187	4.57973997162664	78.6772825695058	1.4879918237552e-11	3.39107276938601e-10
ENSG00000090512.11	-6.54245	5.62886059330119	78.7827394601339	1.51807703424965e-11	3.45572654598797e-10
ENSG00000118985.14	-2.97707	6.27023037185449	78.5112882051839	1.53102159563248e-11	3.4812597139517e-10
ENSG00000151366.12	-1.43243	6.37044694795664	78.4417195704697	1.55089047639736e-11	3.52246218010159e-10
ENSG00000112494.9	-5.17905	2.36504482393574	78.1790081095027	1.57909273629288e-11	3.58247773258518e-10
ENSG00000147471.11	-1.73467	5.63567787261263	78.2927850496346	1.59525469998509e-11	3.61507324925756e-10
ENSG00000072210.18	-1.89685	7.65300065789686	78.1079993806972	1.6514631002361e-11	3.73824445138837e-10
ENSG00000156970.12	4.30374384660679	2.94501291828912	76.2353093258507	1.66116415700555e-11	3.75598351369627e-10
ENSG00000132386.10	-3.96409	8.48730618195928	78.0111058947572	1.68192387627351e-11	3.79865901473162e-10
ENSG00000159259.7	3.02307305901173	3.09539330114454	77.9107226124401	1.68728857185474e-11	3.80650790241719e-10
ENSG00000129173.12	4.41596133547985	1.21769199293444	69.2483850729751	1.72296616486032e-11	3.88264836211142e-10
ENSG00000176894.9	-3.35213	5.78339185070457	77.8582508386561	1.7324303592136e-11	3.89961363315276e-10
ENSG00000170439.6	-2.93238	6.48657423494212	77.7416893524626	1.77005750739334e-11	3.97986367677971e-10
ENSG00000132744.7	-2.88144	3.4486339403031	77.8347867480703	1.77481860658947e-11	3.98611991620419e-10
ENSG00000137274.12	-2.33256	5.70586376358705	77.7028039187737	1.78344518921449e-11	4.00103416279679e-10
ENSG00000161267.11	-4.72844	6.53575164439911	77.7038064633201	1.78903657219731e-11	4.00911354655028e-10
ENSG00000100219.16	-1.92462	8.12150827166437	77.6698899890393	1.79393724748318e-11	4.01562886531068e-10
ENSG00000104938.16	-6.32554	3.17126960356049	77.027727652261	1.81311376614741e-11	4.05404993704836e-10
ENSG00000172534.13	1.01261406864519	6.25120170764607	77.6077859715622	1.816027626531e-11	4.05551035386366e-10
ENSG00000110436.11	-5.57137	4.25406522536848	77.8945506201566	1.81779303560949e-11	4.05551035386366e-10
ENSG00000130653.15	-2.15034	4.0263958731187	77.591318755402	1.8337649332495e-11	4.08661817978368e-10
ENSG00000169085.11	-3.16679	1.24517370558433	77.7962131263158	1.84613168767036e-11	4.10963193147039e-10
ENSG00000154265.15	-2.16012	4.75716784666306	77.4705049211989	1.86852431237764e-11	4.15488860895804e-10
ENSG00000213563.6	-1.75461	4.89028535363532	77.3717045294766	1.89891685493414e-11	4.21316948893208e-10
ENSG00000166123.13	-3.68969	6.6641858460574	77.1350415604331	1.98580887131627e-11	4.3990958304716e-10
ENSG00000137310.11	2.69532360240758	3.72753163506914	77.2248361698788	1.98708289771129e-11	4.3990958304716e-10
ENSG00000137364.4	-1.94803	5.63438693835872	77.0468185410718	2.01939753129583e-11	4.46197689559428e-10
ENSG00000073734.8	-5.71796	3.55896745707958	77.3449734040067	2.01991607702868e-11	4.46197689559428e-10
ENSG00000111206.12	4.17424491597837	4.6647931626168	76.9669671233543	2.0588990425939e-11	4.54310844601279e-10
ENSG00000257702.3	-1.76122	4.37310443108311	76.9649775651157	2.06171352460649e-11	4.54434142961951e-10
ENSG00000256967.1	-2.11932	0.472068192800057	77.0329701502545	2.11835713296651e-11	4.66321959558137e-10
ENSG00000205436.7	-3.28387	4.37103844288046	76.8427	2.12027655591807e-11	4.66321959558137e-10
ENSG00000258818.3	-2.7921	6.53325544579005	76.7759808120749	2.12589140104295e-11	4.67046981084092e-10
ENSG00000163686.13	-3.80426	4.15878000987393	76.8595467167772	2.13023213152131e-11	4.67490811782444e-10
ENSG00000167395.10	1.21167515671378	4.40952210775057	76.7179035468848	2.16065018225493e-11	4.73372057786619e-10
ENSG00000162433.14	-3.54244	6.40192603630222	76.6901519599274	2.16173083075394e-11	4.73372057786619e-10
ENSG00000275494.1	-2.16815	0.455038031990563	76.8230570980309	2.1902885528359e-11	4.79104812002518e-10
ENSG00000186765.11	3.98038518352513	0.0841301808741315	67.2737639859998	2.20258832336458e-11	4.80802560749711e-10
ENSG00000147383.10	-1.19337	4.73052148051009	76.5923806666083	2.20282320843832e-11	4.80802560749711e-10
ENSG00000171560.14	-5.45402	12.5961577265154	76.4517887434579	2.2615838939919e-11	4.93093821735506e-10
ENSG00000118514.13	-5.20292	6.42426276073861	76.3991972487085	2.29998979853712e-11	5.00925345744095e-10
ENSG00000165138.16	1.96607197918598	4.12230009644678	76.3719687851578	2.32361457861382e-11	5.05524182513542e-10
ENSG00000223797.5	-1.9232	1.23751126689842	76.6637249578416	2.33341354755994e-11	5.07108407002618e-10
ENSG00000237037.9	-2.11324	2.72429767019334	76.418606639704	2.33906409433622e-11	5.07788634100189e-10
ENSG00000140950.15	1.74896584390792	3.70707949756638	76.3218009551357	2.35734420145883e-11	5.10958333766174e-10
ENSG00000277801.1	-1.75109	2.52790782219951	76.3800449997198	2.35873746849271e-11	5.10958333766174e-10
ENSG00000112972.14	-2.63179	7.20275470618812	76.1050356743111	2.41678904104349e-11	5.22588356781115e-10
ENSG00000115163.14	4.58559917957762	1.16977329690234	67.1560595518339	2.41761316648466e-11	5.22588356781115e-10
ENSG00000174990.4	-5.8816	2.76353221870357	75.4354550052553	2.47867981038206e-11	5.35214184994179e-10
ENSG00000189057.10	3.48637650041542	2.35696584465336	74.6645993582853	2.48387501695743e-11	5.35761735456365e-10
ENSG00000115363.13	-4.63737	4.72128435412561	75.9767691440904	2.52688789730697e-11	5.44456508867875e-10
ENSG00000166391.14	-6.64191	5.14204461237331	76.0991294555475	2.56227951859201e-11	5.51492341683277e-10
ENSG00000186185.13	4.78432110831554	2.7820674334146	72.2439296641324	2.56762326308044e-11	5.52052702860389e-10
ENSG00000128185.9	-1.72983	5.74114727525183	75.6530201911203	2.63642567655059e-11	5.66241275903925e-10
ENSG00000001084.10	-2.55392	6.20928007389014	75.6065835375902	2.66008855945925e-11	5.70715059838828e-10
ENSG00000124615.17	-2.29117	4.6709463821908	75.6073046115579	2.6710436280607e-11	5.72455797137349e-10
ENSG00000159423.16	-3.50852	7.92674737459482	75.5473671369685	2.69011896321454e-11	5.75931313846123e-10
ENSG00000145708.10	-5.48439	4.07567442396437	75.7788040069123	2.72260778949895e-11	5.82268116000486e-10
ENSG00000160932.10	-2.14489	7.71023279144108	75.4237676628861	2.75495015459318e-11	5.88560188912347e-10
ENSG00000256061.7	4.01490575578614	1.48594895567172	69.7947822797971	2.81169262357994e-11	6.00046182146626e-10
ENSG00000145321.12	-4.59125	10.5985977911332	75.2869611476118	2.82861499210958e-11	6.03018810910471e-10
ENSG00000205866.3	-6.6445	4.3304980159837	75.4426000991724	2.88701117808773e-11	6.14273362641133e-10
ENSG00000009724.16	-6.10064	6.09190309925635	75.2777156521143	2.88750558136182e-11	6.14273362641133e-10
ENSG00000198901.13	3.94217845401958	4.51358747168274	75.1471034298088	2.92653332311311e-11	6.2191920176621e-10
ENSG00000171219.8	3.02222370740418	4.82824040092473	75.1618289167928	2.93743482114701e-11	6.23578102284801e-10
ENSG00000059691.11	-1.41496	4.21126092820581	75.0522	2.97809663533109e-11	6.31544577004002e-10
ENSG00000099330.8	-1.95275	4.49165465138979	74.976460123676	3.01674828299662e-11	6.39068463819662e-10
ENSG00000113758.13	3.71280195910362	6.78165443849506	74.9393254107232	3.03937756158537e-11	6.43185928106081e-10
ENSG00000272518.1	-2.04433	-0.489804	73.5770121289991	3.05626942004916e-11	6.46081886005355e-10
ENSG00000132155.11	-1.33243	6.1153991566132	74.8410376688135	3.08334909289954e-11	6.50446184762833e-10
ENSG00000051180.16	3.36171393287778	2.0489861735366	73.223782324098	3.08337191724663e-11	6.50446184762833e-10
ENSG00000061273.17	2.30907589545148	6.69008853720037	74.7977491601806	3.11363468730765e-11	6.56143142369247e-10
ENSG00000106462.10	2.43568617328757	3.18557508444205	74.8604751993549	3.12318051612925e-11	6.57467029027584e-10
ENSG00000164074.14	-1.44002	3.1756489478262	74.7564716997594	3.17846153463594e-11	6.68405908943378e-10
ENSG00000138744.14	-1.98756	4.50741948622849	74.5724593713922	3.26239683994874e-11	6.85341467545435e-10
ENSG00000140465.13	-6.37	3.11598006181213	73.801628833619	3.27017994247194e-11	6.86260886677497e-10
ENSG00000108479.11	-2.29664	5.49466281735243	74.4455321432636	3.33045160284928e-11	6.98181872955272e-10
ENSG00000093009.9	4.00549	2.65718865357383	72.6523610195163	3.40711255881166e-11	7.13510287004363e-10
ENSG00000162600.11	-1.2556	3.78956710559537	74.3447651145693	3.42174539655024e-11	7.15830558244042e-10
ENSG00000274736.4	-3.39372	-0.834506	67.1983111993137	3.43906500940031e-11	7.18707507047497e-10
ENSG00000121570.12	-4.09282	-1.76555	56.8225650648519	3.44582248249946e-11	7.19373468729888e-10
ENSG00000115361.7	-4.1213	3.41197729946753	74.4379439957862	3.47504558642573e-11	7.24723275198062e-10
ENSG00000092607.13	-4.537	4.13515967037983	74.2754415849665	3.54808854748114e-11	7.39191229343898e-10
ENSG00000101695.8	-3.59051	3.78234135139015	74.219344027301	3.55373612040801e-11	7.39602973984916e-10
ENSG00000135423.12	-5.39438	6.15630042995724	74.1354524143189	3.56903071516867e-11	7.42019533413706e-10
ENSG00000071564.14	1.82529543046917	6.03809689683376	73.9591316799158	3.66570524063368e-11	7.61332966781506e-10
ENSG00000072062.13	-1.30695	6.5021819274753	73.9255222951903	3.68421505987005e-11	7.64389254337199e-10
ENSG00000159228.12	-2.1603	6.62868857094276	73.9050375055588	3.69898255418134e-11	7.66663606342976e-10
ENSG00000161800.12	2.69991032503352	3.84397520832805	73.8982384695846	3.76703404531285e-11	7.79965754130243e-10
ENSG00000159842.14	2.14793	6.12786988613249	73.7894441246937	3.79141816254929e-11	7.8353847142076e-10
ENSG00000229927.2	-3.72227	1.14141597430264	73.6419690697509	3.79206795212569e-11	7.8353847142076e-10
ENSG00000137807.13	3.86565019307828	3.08595033116914	72.9614720636988	3.86150910525412e-11	7.97069287238212e-10
ENSG00000282034.1	1.01958030628998	5.86583863796042	73.6758028428369	3.87373849338089e-11	7.98775186158152e-10
ENSG00000170522.9	-3.15323	4.82423193013062	73.6814955774967	3.88878893634627e-11	8.01058710752883e-10
ENSG00000185101.12	3.93926886821873	5.05846241706747	73.6919207680607	3.91417126075315e-11	8.05463679459989e-10
ENSG00000113119.12	-1.33766	3.73963775856125	73.6376253855539	3.9283592102258e-11	8.07558414787847e-10
ENSG00000130812.10	-4.78384	2.9546886799036	73.7743954769017	4.03311644380806e-11	8.28248357563274e-10
ENSG00000161640.15	-3.28045	-0.285956	70.2396402046486	4.04489539469603e-11	8.29821411624707e-10
ENSG00000105011.8	3.69565422253668	3.40481051355423	73.1258241127211	4.08895493566927e-11	8.3800697999993e-10
ENSG00000171236.9	-3.72064	8.5967574514568	73.3868761547898	4.09372194394447e-11	8.38131324011233e-10
ENSG00000229214.1	-2.66106	0.00677819970009866	72.5795651927214	4.09832175126827e-11	8.38221218284778e-10
ENSG00000142945.12	4.3092820963195	3.32634771196685	72.379286038067	4.11190418313203e-11	8.40146264435881e-10
ENSG00000065485.17	-1.69558	5.71299082537204	73.2440654354601	4.21079473205097e-11	8.58995546139355e-10
ENSG00000182712.15	-1.60675	3.09424363128695	73.316799274229	4.21268539454821e-11	8.58995546139355e-10
ENSG00000256043.2	-1.61236	5.81987558030853	73.2057842716019	4.24187532015403e-11	8.63895297369939e-10
ENSG00000110651.11	-1.40045	9.12912409352161	73.2000510691912	4.24662050811818e-11	8.63895297369939e-10
ENSG00000280587.1	-5.21383	3.1495338450638	73.4835462749339	4.24957926979852e-11	8.63895297369939e-10
ENSG00000070669.16	3.43851839989227	4.70025789082697	73.0386754430666	4.4506009175968e-11	9.03848851672431e-10
ENSG00000108924.13	-3.53258	5.69351662095785	72.9503979465166	4.47201264243969e-11	9.0728264546415e-10
ENSG00000010292.12	2.06691873225731	5.45072911604639	72.8480315896039	4.56793658993646e-11	9.25811373650503e-10
ENSG00000118804.8	-2.29528	5.05664217566273	72.725578056196	4.66550052686584e-11	9.44634910695872e-10
ENSG00000109618.11	-1.85676	4.98296811685845	72.5607683997239	4.81817604811947e-11	9.74568018729065e-10
ENSG00000117640.17	-1.47474	5.25374527931387	72.518620791856	4.858398968599e-11	9.81718210846493e-10
ENSG00000115738.9	-2.10146	7.58721792434842	72.4968285150247	4.87771986028739e-11	9.84634712478454e-10
ENSG00000111249.13	-4.89538	4.29006855129992	72.5505605123894	4.99289153971667e-11	1.00687480439572e-09
ENSG00000117724.12	4.31680025842449	4.88395988401115	72.3636260981358	5.04117632960169e-11	1.01559538336156e-09
ENSG00000117143.13	-2.06928	6.05972556513646	72.1691219475688	5.20457045491623e-11	1.04746529854887e-09
ENSG00000063587.13	-1.28865	4.6056092998209	72.1354277342962	5.2437239778837e-11	1.05429204848748e-09
ENSG00000103494.12	2.06535346360935	2.67786962302676	72.1514459637227	5.30193102544976e-11	1.064932227704e-09
ENSG00000135931.17	2.55673173043685	3.31236451895878	72.1433820927717	5.3156614062925e-11	1.06662664035029e-09
ENSG00000115364.13	-1.23745	5.00013289399419	72.0581532101222	5.32212689143726e-11	1.06686137666562e-09
ENSG00000109519.12	-1.53301	5.1985407288088	71.9956516006636	5.38851993891575e-11	1.0790966470119e-09
ENSG00000139547.7	-6.35357	7.33523692571669	71.8982736354969	5.52902592877177e-11	1.10613462126153e-09
ENSG00000205358.3	-6.4022	5.38918824861563	72.0023708054436	5.60844838888542e-11	1.12091072661196e-09
ENSG00000112964.13	-4.4031	6.63816398133651	71.7514937885129	5.65731345786223e-11	1.12955636196326e-09
ENSG00000144649.8	-3.72622	2.43293529121281	72.0028597965677	5.69783529754566e-11	1.13652069212233e-09
ENSG00000161031.12	-6.00142	7.14667087972862	71.7191814267509	5.72709031751255e-11	1.14122612795854e-09
ENSG00000244274.7	3.04646243690758	5.2603415555753	71.6712783987091	5.80270393991035e-11	1.15515092463868e-09
ENSG00000101057.15	4.89344091512889	4.09869728767483	70.8732839550745	5.83965940786149e-11	1.16136010296918e-09
ENSG00000162391.11	-6.17646	4.36058447165197	71.8369392857749	5.89285378290613e-11	1.17078335611861e-09
ENSG00000132840.9	-5.66444	6.90028887401243	71.5338314637463	5.94129093119235e-11	1.17865188232557e-09
ENSG00000080839.11	1.75212551922562	2.8982492992751	71.6086531644438	5.94415920005352e-11	1.17865188232557e-09
ENSG00000198886.2	-2.35639	14.0387848449977	71.478283030193	5.97060098170834e-11	1.18273084933625e-09
ENSG00000261659.2	3.04405106015927	0.273484631777552	65.3580650810103	6.02052065817134e-11	1.19144802730373e-09
ENSG00000074964.16	-1.59786	6.13791802771396	71.3864512715105	6.08099239323311e-11	1.20190529351809e-09
ENSG00000135269.17	2.03275319763979	5.76304214704195	71.3961867629067	6.0852943482004e-11	1.20190529351809e-09
ENSG00000205544.3	-1.79874	5.03585764528265	71.2711873903382	6.22462484934835e-11	1.22822029593508e-09
ENSG00000172828.12	-4.32224	4.62571020176704	71.2770778431724	6.31326065248404e-11	1.24449069574309e-09
ENSG00000153558.13	2.81863751865269	2.45220847082082	70.8980638513812	6.32026887149688e-11	1.24465431754815e-09
ENSG00000184999.11	-6.40132	4.38948512515467	71.4613093659667	6.34311347359543e-11	1.24793324256888e-09
ENSG00000164089.8	-6.61305	4.95558426042156	71.4066579564009	6.40660403750746e-11	1.25919458477683e-09
ENSG00000171224.8	2.26308860000624	3.00843886944543	71.0789915933234	6.56885271294732e-11	1.28982560190094e-09
ENSG00000172955.17	-5.38362	7.51713193449959	70.9921669548876	6.58179849880761e-11	1.29110917776999e-09
ENSG00000204219.9	-2.6465	6.23982884516625	70.9687731957343	6.61153311626525e-11	1.29568041011945e-09
ENSG00000116882.14	-7.04063	6.07023168568175	71.1138454475752	6.67834629251042e-11	1.30735528903105e-09
ENSG00000161714.11	3.90137856508926	5.25069906389533	70.9857726454005	6.68408591135702e-11	1.30735528903105e-09
ENSG00000182272.11	6.26253154809457	4.98551641109385	69.4848762247223	6.72322531602234e-11	1.31373518153818e-09
ENSG00000138315.12	-5.33545	4.43268721600638	70.9766000883183	6.86872145211284e-11	1.34086494548707e-09
ENSG00000125520.13	-1.64909	6.35123945642309	70.7366796182536	6.92527035971893e-11	1.35059532107355e-09
ENSG00000034693.14	-2.13841	3.33434590149228	70.6990701915237	7.07455115244286e-11	1.37837434736087e-09
ENSG00000250510.7	-2.25522	1.31775509618359	70.8293864660457	7.25552212501026e-11	1.4113580551814e-09
ENSG00000101003.9	2.74590306648721	2.75767817041933	70.4141490058661	7.25785240329558e-11	1.4113580551814e-09
ENSG00000187866.7	-1.24097	3.82823462510637	70.5043375762246	7.30962775433452e-11	1.42005555196551e-09
ENSG00000077152.9	3.55748003756409	2.83516965759916	69.8234618014956	7.35977059086974e-11	1.42841944435127e-09
ENSG00000133641.17	-1.18249	3.47620404704802	70.4574942736055	7.388224626529e-11	1.43256182219493e-09
ENSG00000278967.1	-5.19459	1.98819187138123	69.6287007324044	7.44003232180813e-11	1.44122010726102e-09
ENSG00000100614.17	-1.26817	5.72771613200049	70.3558	7.47632035517259e-11	1.44685830812014e-09
ENSG00000114378.16	-2.94456	6.24357855209888	70.3252346161536	7.52360410109074e-11	1.45400406013558e-09
ENSG00000109805.9	3.77424234925948	3.18321489033862	69.8449295297107	7.52767911605979e-11	1.45400406013558e-09
ENSG00000087053.18	1.6720287474666	4.48698284931329	70.2379337952285	7.70656875560462e-11	1.48713155316485e-09
ENSG00000006611.15	5.32556477474702	6.45858979631637	70.2590320853764	7.73256710256414e-11	1.49072054400246e-09
ENSG00000049246.14	-2.78947	4.36434440597975	70.1697947011391	7.81284767382056e-11	1.50459249960616e-09
ENSG00000272341.1	-1.93849	2.0636844662984	70.3353795088006	7.81945967977586e-11	1.50459249960616e-09
ENSG00000160753.15	2.07616148542596	5.2890277172372	70.1424358387978	7.83822644170493e-11	1.5067644073911e-09
ENSG00000169439.11	-3.21099	7.08687575203286	70.0694109862723	7.92052602758854e-11	1.52113362585127e-09
ENSG00000102034.16	2.60597517762479	4.52722280474579	70.1242048977315	7.92879190726777e-11	1.52127087394111e-09
ENSG00000178425.13	-1.75133	4.93654549650942	70.0451443084915	7.96207222094811e-11	1.52620273038269e-09
ENSG00000153443.12	-1.3757	4.72658851549456	70.0193647041411	8.00365237510731e-11	1.5327146459022e-09
ENSG00000177943.13	-3.00551	4.58604683751922	69.9317390126344	8.19422625169857e-11	1.56771967774662e-09
ENSG00000278683.1	-4.28075	-0.781229	59.2122544747127	8.21606355113748e-11	1.57040622676675e-09
ENSG00000198157.10	-2.24062	2.15303325638018	70.0644747037883	8.26516271229542e-11	1.57829353556307e-09
ENSG00000213024.10	1.13571387799515	5.80093910784294	69.8113831334828	8.35513650578544e-11	1.59396382618895e-09
ENSG00000197905.8	2.50968013460601	3.76785388598176	69.8723418782593	8.3816386251493e-11	1.59750701742912e-09
ENSG00000213066.11	-1.58426	4.09521360552743	69.775566791463	8.46248862541362e-11	1.61139221027961e-09
ENSG00000175063.16	4.71848006794506	3.56091716740123	68.5612573244074	8.49319552091249e-11	1.61571215263742e-09
ENSG00000132698.13	5.29963	6.30810622575426	69.7773351788647	8.51659084742146e-11	1.61863433219012e-09
ENSG00000187097.12	-3.10558	7.24462055322755	69.6790736778934	8.57089433487994e-11	1.62655793044544e-09
ENSG00000235169.7	-2.12343	0.739278722518296	69.974084395628	8.57442927694357e-11	1.62655793044544e-09
ENSG00000130005.11	-3.37865	7.17143704729132	69.6660644060256	8.59351821585426e-11	1.62864551247977e-09
ENSG00000175643.8	2.87316834960223	3.00044551308617	69.6036223823869	8.61412209942117e-11	1.6310160132983e-09
ENSG00000259359.1	-3.16705	-1.02324	62.9120726819612	8.72231298435626e-11	1.64995039796095e-09
ENSG00000205629.11	1.40038332680235	4.52881558705616	69.600824542838	8.75217532786878e-11	1.65404619282593e-09
ENSG00000233377.1	-4.63851	3.37285711434103	69.7321638316988	8.92081311928355e-11	1.68433646767654e-09
ENSG00000093167.17	-1.09931	5.25055147194211	69.4589134470221	8.96355414061073e-11	1.69082173892082e-09
ENSG00000222041.10	2.54859578473355	4.17193712371058	69.4562873155512	9.09027503861142e-11	1.71312143056937e-09
ENSG00000112337.10	-5.01793	4.18211280248426	69.5667825561333	9.10840289520973e-11	1.71493350212052e-09
ENSG00000188517.14	-2.97508	-1.10354	63.1140374626744	9.11780582371467e-11	1.71510099089221e-09
ENSG00000259171.1	-2.70149	5.59144549361667	69.2325721843821	9.38675176768458e-11	1.7640438536546e-09
ENSG00000058085.14	5.45913683240922	7.70038893246462	69.243736809826	9.44844388084312e-11	1.77398276256725e-09
ENSG00000113648.16	1.1904379327903	7.18068120577282	69.179729916379	9.48509873935246e-11	1.77920669648971e-09
ENSG00000094804.9	3.42072597318022	3.4937897017359	69.1012470958537	9.50349664479753e-11	1.78099947354503e-09
ENSG00000082438.15	-2.57635	6.18723479529348	69.1240641265627	9.59465131750709e-11	1.79641120299719e-09
ENSG00000074695.5	-1.73958	7.40272355427575	69.1004197289629	9.63939502462001e-11	1.80311283348185e-09
ENSG00000134109.10	-1.83669	5.9602584092725	69.0425	9.75375928532275e-11	1.82281293656876e-09
ENSG00000166275.15	-1.78425	5.12834705778758	69.0042548897931	9.83322328098972e-11	1.83596029859888e-09
ENSG00000125144.13	-6.20279	8.44158712545011	68.987452109087	9.86694312962594e-11	1.84055033601337e-09
ENSG00000267396.1	-7.39424	-1.91973	114.36796314479	9.96107237183874e-11	1.85639004628181e-09
ENSG00000123473.15	3.22063662235835	3.06158740270801	68.561934869946	1.03988618665481e-10	1.9361873490155e-09
ENSG00000111666.10	-2.2777	5.81208196164737	68.6537747531581	1.05604691780233e-10	1.96446179187865e-09
ENSG00000186732.13	-5.54261	2.71486996973014	68.4225575728502	1.08051169357913e-10	2.00811702756875e-09
ENSG00000157227.12	2.76224980097816	7.98657221028403	68.4986902688393	1.09005730820446e-10	2.02399027936286e-09
ENSG00000158571.10	-5.00063	2.7810843077591	68.6993587506989	1.09409320269893e-10	2.02961341266784e-09
ENSG00000180011.6	-1.35504	4.9900960367586	68.460666262004	1.09877052867256e-10	2.03641500189857e-09
ENSG00000101746.15	-4.21058	-0.435028	60.9820972529303	1.10570156617004e-10	2.04737718309391e-09
ENSG00000124588.19	-1.98829	5.29453634426401	68.3812852117239	1.11677497781001e-10	2.06598243369701e-09
ENSG00000182952.4	1.54795361394646	4.87347869278374	68.3616721172365	1.12572190052718e-10	2.08062324844226e-09
ENSG00000170312.15	3.86343949828734	3.69530545717513	68.1231164202945	1.13485704266495e-10	2.09388290547123e-09
ENSG00000087111.20	1.78079871852129	5.45950427092514	68.3138453215095	1.13497475070713e-10	2.09388290547123e-09
ENSG00000114784.3	-1.02946	4.64002250199928	68.2471745536462	1.1483894183487e-10	2.11669288399386e-09
ENSG00000119688.20	-1.18487	5.14717313255762	68.2039434849395	1.15812311408094e-10	2.1326826559666e-09
ENSG00000165480.15	4.11034590793479	1.67213887544203	63.8306726149934	1.16051430742294e-10	2.13513435957466e-09
ENSG00000171792.10	1.80343900770588	4.18274058094337	68.2186880906451	1.16474690620381e-10	2.14096634784508e-09
ENSG00000011426.10	4.49287473171149	3.69625	67.4167901210292	1.1899978091148e-10	2.18538704306534e-09
ENSG00000280837.1	-8.45174	-1.35796	170.846	1.21378848330812e-10	2.22704761245223e-09
ENSG00000119772.16	1.64374892583218	5.03632857018745	67.9788145081804	1.21710612059405e-10	2.2311028121463e-09
ENSG00000167798.16	-6.3003	5.96146808315259	68.0333645643568	1.22658185367236e-10	2.24543238181009e-09
ENSG00000005469.11	-1.74528	4.47859399685481	67.9360724731926	1.22715231429212e-10	2.24543238181009e-09
ENSG00000107736.19	-3.33846	2.73213602620161	68.1079796107487	1.23023201551477e-10	2.24902488063163e-09
ENSG00000008283.15	1.84759795382024	6.27327654027681	67.9073432909936	1.23204267804322e-10	2.24970356656041e-09
ENSG00000204540.10	5.33506372933605	2.91584717190584	63.6627178927655	1.23362159776983e-10	2.24970356656041e-09
ENSG00000128298.16	4.76804947413706	5.37524371445738	67.9287468605884	1.23395336098941e-10	2.24970356656041e-09
ENSG00000136881.11	-4.13925	8.47149012883662	67.8836758675681	1.23651045895775e-10	2.25232727903823e-09
ENSG00000171759.8	-4.22105	8.76393692642336	67.8772695556849	1.23814106893076e-10	2.25326016031429e-09
ENSG00000185973.10	-1.25199	3.51267495843356	67.8831484998963	1.2465824337116e-10	2.26657488353374e-09
ENSG00000182566.12	-5.9894	3.88218923767483	68.0847449955421	1.24970860035384e-10	2.27021005074196e-09
ENSG00000129596.4	-6.1057	6.32063082538005	67.7729801231254	1.28260430483323e-10	2.32786903830363e-09
ENSG00000118271.9	-6.4552	10.8354470766861	67.630100963865	1.30281940496288e-10	2.36243021893629e-09
ENSG00000043143.20	1.96916658547209	5.31803009933426	67.6318283980703	1.30716034205708e-10	2.3681701664642e-09
ENSG00000099282.9	3.88518402644477	6.77735814115209	67.623524875331	1.31135767125471e-10	2.37363986029625e-09
ENSG00000149554.12	2.34861610094843	3.36924470406117	67.6176882187732	1.33029406573381e-10	2.40575442085039e-09
ENSG00000175606.10	-1.33192	4.15024160234898	67.4935824817376	1.34795976751276e-10	2.43391515260352e-09
ENSG00000155380.11	-2.83651	4.83254143664709	67.4885912638459	1.34828219512833e-10	2.43391515260352e-09
ENSG00000102384.13	3.2218268050993	0.867578630764388	63.4043653505207	1.35833855247474e-10	2.44987363278031e-09
ENSG00000108557.17	1.90559909744189	5.56065760934562	67.4311838066035	1.36099888842969e-10	2.45247617229916e-09
ENSG00000189233.11	-4.74041	3.08315033737377	67.6330790991512	1.37613225113128e-10	2.47752996705012e-09
ENSG00000109736.14	2.6031	6.45552	67.3402626384799	1.38617594602772e-10	2.49338398291736e-09
ENSG00000091483.6	-1.94961	6.81200440810443	67.3220785621656	1.38839211257173e-10	2.49514250667886e-09
ENSG00000197122.11	2.06025980638827	6.0675505107446	67.285615227109	1.40137870234425e-10	2.51464256453356e-09
ENSG00000225151.10	2.55972208831101	4.66933290359737	67.321150826391	1.40292419871358e-10	2.51464256453356e-09
ENSG00000198840.2	-2.23805	10.9920292731616	67.2714307505023	1.40301151900417e-10	2.51464256453356e-09
ENSG00000151631.8	-5.27541	0.0691796797280301	57.1348255952007	1.40423552323055e-10	2.51464256453356e-09
ENSG00000121289.17	1.89141145682359	4.69354853527283	67.2396453051474	1.42095554030797e-10	2.54232418428458e-09
ENSG00000197408.8	-5.94621	7.76502041501704	67.1677636288632	1.43687871629244e-10	2.56853226427928e-09
ENSG00000136463.7	-1.60016	4.85350329841574	66.986982506622	1.48865492144698e-10	2.65810706026497e-09
ENSG00000119318.12	-1.38941	7.17298953823949	66.9822850328717	1.48962715727149e-10	2.65810706026497e-09
ENSG00000079462.7	2.80020379997493	4.64633220315855	67.0345095143128	1.49104492775673e-10	2.65828239952099e-09
ENSG00000067369.13	1.72442822385721	5.38222855175276	66.9632613894216	1.49942373332537e-10	2.67085681092598e-09
ENSG00000184661.13	4.05136165747546	1.36343860660188	61.8727866136586	1.50127476193604e-10	2.67179163904271e-09
ENSG00000005421.8	-5.77782	7.51261990941464	66.9316154865318	1.50963556476491e-10	2.68429991948401e-09
ENSG00000254211.5	-5.41909	4.04968099664701	67.1351809131232	1.51532740599646e-10	2.69204461386284e-09
ENSG00000163257.10	1.53295659344065	4.48232238794353	66.8509460921697	1.53930487618168e-10	2.73223224982873e-09
ENSG00000087086.13	-2.29959	11.6265123672326	66.8012732002261	1.54667203317971e-10	2.74289214616535e-09
ENSG00000263761.2	-5.43108	1.84925401685539	65.2417407446634	1.5767241332263e-10	2.79372773860835e-09
ENSG00000278058.1	-2.35002	-0.270231	65.7865765625056	1.58372472872115e-10	2.80366593891181e-09
ENSG00000160767.20	2.00285335058951	5.15366913105789	66.6808272125223	1.59240626273027e-10	2.8165598392418e-09
ENSG00000100522.8	-2.26889	5.47833689251468	66.6373757184746	1.60078791021917e-10	2.82890116133995e-09
ENSG00000123612.15	-3.12464	0.468292433032015	66.2061364781976	1.6077973260794e-10	2.83879797819419e-09
ENSG00000131747.14	4.40872516011609	5.25052839324591	66.6584518351307	1.61129909529772e-10	2.84248962993589e-09
ENSG00000105609.16	-3.56876	2.45468988665385	66.8343380728569	1.61597463661703e-10	2.8474964213441e-09
ENSG00000136011.14	-4.53003	3.02564586500631	66.8452416105573	1.61696411496955e-10	2.8474964213441e-09
ENSG00000099834.18	-4.56146	6.46023857887655	66.5729593093676	1.62598368811271e-10	2.85868234783784e-09
ENSG00000140479.16	-3.71259	6.94425334294263	66.561102410143	1.62615406066821e-10	2.85868234783784e-09
ENSG00000145675.14	-2.24679	6.19093823865009	66.5550275124114	1.62797176985303e-10	2.85938267440794e-09
ENSG00000196502.11	-2.37589	6.58722954817858	66.5166006856045	1.6410500185049e-10	2.87984265442506e-09
ENSG00000134072.10	-1.66478	4.11858389847261	66.525886810575	1.64803801841247e-10	2.88958867875872e-09
ENSG00000162378.12	-1.44213	5.11712686409249	66.4605473702208	1.66083792256972e-10	2.90949919896432e-09
ENSG00000197568.13	-1.92014	2.21762268945054	66.6063791803103	1.66646910734152e-10	2.91682768344937e-09
ENSG00000165516.10	-1.30984	5.63760523244732	66.3224171969628	1.70911256218728e-10	2.98886993731118e-09
ENSG00000203797.9	-2.29828	2.62091195992322	66.4143204741143	1.72227942955966e-10	3.0092837283529e-09
ENSG00000160991.15	2.6906800546923	5.16710537944553	66.2848900845334	1.73533653556636e-10	3.02947052387521e-09
ENSG00000166847.9	1.12502279460191	5.77352528277675	66.2376677749684	1.74146645806685e-10	3.03753967655539e-09
ENSG00000162365.11	-6.35857	6.90071408639546	66.2509534538237	1.75154666136254e-10	3.05247915569288e-09
ENSG00000134575.9	-1.39187	5.89888304869888	66.1734152071402	1.7628684058551e-10	3.06955461576119e-09
ENSG00000099260.10	-3.1281	4.24448008377073	66.1809971593599	1.77521589906859e-10	3.08838510385456e-09
ENSG00000085840.12	3.52862050938282	2.07358602142078	64.5590198268558	1.78261406073799e-10	3.09858005760375e-09
ENSG00000162881.6	-2.92424	3.75356213663207	66.1402828859466	1.79640923272191e-10	3.11986727607031e-09
ENSG00000162129.12	-1.75613	3.7215532909716	66.0809715917506	1.81101784733085e-10	3.14252933267247e-09
ENSG00000168778.11	3.00781058678556	4.47581218170474	66.0557785667823	1.83114388975171e-10	3.17471814138882e-09
ENSG00000152127.8	2.90409051024928	6.12436606414498	65.8302125421256	1.90167954946404e-10	3.29417336229601e-09
ENSG00000214856.11	-5.16289	-0.209085	55.2145155104593	1.90977174648565e-10	3.30534893511167e-09
ENSG00000128487.16	3.60356792550027	5.04272845232878	65.8071294441554	1.92841278803101e-10	3.33474712683886e-09
ENSG00000178297.12	-3.50673	0.786644746966674	65.363799763398	1.93709218689435e-10	3.34688329306805e-09
ENSG00000115255.10	-3.0789	7.45819588795247	65.6994674125282	1.94681209363161e-10	3.36079489616988e-09
ENSG00000106689.10	-2.72266	0.502992748229684	65.6402473738567	1.95567284237485e-10	3.37320077760991e-09
ENSG00000166803.10	3.17192565823253	3.45521587988627	65.6292537149702	1.97382368059852e-10	3.40159554057637e-09
ENSG00000135749.18	3.89423949200154	4.86357267703588	65.6755294290807	1.98106068726162e-10	3.41114945346775e-09
ENSG00000204580.11	3.67104892831291	7.84181237767012	65.6121811084643	1.98546194582642e-10	3.41434199196688e-09
ENSG00000170214.3	-3.0093	1.44223928947377	65.8711418212989	1.98630438528005e-10	3.41434199196688e-09
ENSG00000111713.2	-6.7368	5.6757664232252	65.7756076417461	1.99127499378525e-10	3.41996811805607e-09
ENSG00000005243.9	-2.24518	3.31110617172006	65.6439643354142	1.99646143702547e-10	3.42595503495018e-09
ENSG00000196616.12	-6.36511	10.7997717490269	65.5489640947017	2.00932847882534e-10	3.44510055612045e-09
ENSG00000109181.11	-7.18529	7.50167738106131	65.5532320855735	2.03034211934166e-10	3.4781694163484e-09
ENSG00000175115.11	1.95849212340279	6.6981661432736	65.4972764271116	2.03370404748959e-10	3.48025521771759e-09
ENSG00000180891.12	2.20281523828822	5.57517000738804	65.5041069344482	2.03501471581024e-10	3.48025521771759e-09
ENSG00000146083.11	1.45204839781384	5.79812526915908	65.4528305655058	2.05308260604324e-10	3.50817660571223e-09
ENSG00000070814.17	1.46698471665699	5.68446959512416	65.4366003529178	2.06011373616875e-10	3.51720773973353e-09
ENSG00000123472.12	-1.37617	5.62186341418489	65.4188604850247	2.0653729625068e-10	3.52320099091126e-09
ENSG00000129214.14	-5.71207	4.66587023038526	65.5622484816173	2.08418980188261e-10	3.55229168770957e-09
ENSG00000176619.10	2.20575152682789	5.5696841241994	65.3773276873877	2.09037477669024e-10	3.55982166113285e-09
ENSG00000256340.8	-3.17614	3.99497878998758	65.3862442772376	2.10282394695373e-10	3.5751540457938e-09
ENSG00000130702.13	2.24619071210664	7.96848620666041	65.2971412247817	2.11866850931366e-10	3.59887822838389e-09
ENSG00000080819.6	-1.69535	4.18420450493182	65.2703874109696	2.14198174103387e-10	3.63541399788275e-09
ENSG00000276023.4	-1.94851	3.71693576893486	65.2772794724081	2.14521251768849e-10	3.63783260785794e-09
ENSG00000214960.9	-1.95578	1.27368667796611	65.4818444646539	2.16319099492075e-10	3.66523513739894e-09
ENSG00000259494.1	-1.47994	4.6997806885107	65.1568834621264	2.18354846105876e-10	3.69661910054536e-09
ENSG00000011105.11	-1.67778	6.10722683104563	65.1428450885831	2.1887151351898e-10	3.70225483740838e-09
ENSG00000122729.18	-2.29874	6.7407	65.125277505019	2.19683740824029e-10	3.71287637805443e-09
ENSG00000174307.6	2.87392331407954	5.89043596605857	65.0823144007481	2.22674011073589e-10	3.76026037475987e-09
ENSG00000108262.15	1.67837897034203	5.75042250822421	65.0639222342986	2.22897898398095e-10	3.76088866091125e-09
ENSG00000117151.12	-1.61628	4.70224010867696	65.0258491145578	2.24508093337103e-10	3.78488706976508e-09
ENSG00000137563.11	-2.66275	5.2581174854249	65.0086867578622	2.25322493556222e-10	3.79544059797964e-09
ENSG00000264920.1	-1.79284	1.35747	65.2060447759221	2.28639869818676e-10	3.84810260431667e-09
ENSG00000166912.16	-1.32919	5.10811516333232	64.9316996372023	2.28918234932592e-10	3.84957158677129e-09
ENSG00000183856.10	4.84875089701604	4.37900062583789	64.5808405742122	2.29569103106478e-10	3.85729704018608e-09
ENSG00000114670.13	2.45272912726655	2.78415358814525	64.8639440145676	2.32765068069292e-10	3.90712325447574e-09
ENSG00000171735.18	-1.02684	4.30125520377823	64.8641050023899	2.32922417781464e-10	3.90712325447574e-09
ENSG00000084674.13	-4.81672	11.1590567008004	64.8046670269013	2.35080571110918e-10	3.93899317651518e-09
ENSG00000157470.11	4.74870930319804	2.30708727027572	60.816289224765	2.35213381879667e-10	3.93899317651518e-09
ENSG00000168389.17	-4.59055	5.14768111494522	64.772086169568	2.392941010399e-10	4.00292585823638e-09
ENSG00000009950.15	-3.65584	6.79217481181661	64.7188055823453	2.39428455235523e-10	4.00292585823638e-09
ENSG00000163605.14	-1.51615	5.40203735047259	64.6788611434355	2.41463487226311e-10	4.03360150386505e-09
ENSG00000145103.12	3.60843273644665	3.47003075867958	64.5235025642863	2.42170018695918e-10	4.04027831910569e-09
ENSG00000163191.5	3.54941608459077	8.34781643938188	64.6674396070502	2.4226428122107e-10	4.04027831910569e-09
ENSG00000135111.14	-2.99792	3.82046455084116	64.7047824418027	2.42906996894905e-10	4.04764628572767e-09
ENSG00000146678.9	-4.85183	8.61702354468065	64.6334184688203	2.43762989223303e-10	4.05522240705653e-09
ENSG00000166183.15	-5.92685	5.21671254714043	64.7733239714899	2.43910939889935e-10	4.05522240705653e-09
ENSG00000111371.15	3.14147313004703	7.1988496820565	64.6368610837676	2.43965529502259e-10	4.05522240705653e-09
ENSG00000000971.15	-3.87607	9.4617270022396	64.559074855157	2.47634886137345e-10	4.11282144775182e-09
ENSG00000166840.13	-5.63859	6.53497443098807	64.5731396487203	2.48520911997944e-10	4.124136979498e-09
ENSG00000108468.14	1.17264728142997	5.43252223282234	64.5428037160468	2.48817848573072e-10	4.12566615420008e-09
ENSG00000149485.16	-3.06152	6.57550692178391	64.4458506417617	2.53693869100769e-10	4.20305648594086e-09
ENSG00000215908.7	-1.98832	1.03480932471584	64.7277436635518	2.54189779386049e-10	4.2078120751942e-09
ENSG00000144741.17	-1.19387	3.90169983132409	64.4369839605731	2.55790265332143e-10	4.23082979095349e-09
ENSG00000145545.11	-2.14105	5.54929001810638	64.3937009319118	2.56556810495429e-10	4.24002748502126e-09
ENSG00000093134.13	-4.13192	2.6504918825798	64.5803239116525	2.59762892113838e-10	4.28949444633228e-09
ENSG00000006638.11	-1.62082	2.1882107849881	64.4170062826541	2.63194932310714e-10	4.34260860469423e-09
ENSG00000179163.11	-1.82391	5.64683121059166	64.2635514155285	2.63714362556028e-10	4.34761828809636e-09
ENSG00000078967.12	-1.21292	4.18071999278385	64.2793360284904	2.6403781108584e-10	4.34939144900681e-09
ENSG00000090889.11	4.09934271459635	3.07439705403147	63.3664003873946	2.66985283086054e-10	4.39435090935592e-09
ENSG00000171612.6	-2.18304	3.06767024886982	64.2567746041695	2.68439969510862e-10	4.41228527358856e-09
ENSG00000225791.6	-1.39699	2.6483826368618	64.2673701193884	2.68512942788622e-10	4.41228527358856e-09
ENSG00000188641.12	-2.77803	5.30875461628649	64.0759285134601	2.74616386849529e-10	4.50635897177256e-09
ENSG00000158402.18	4.1993491498019	1.29800357775123	58.6877536065544	2.74685238624874e-10	4.50635897177256e-09
ENSG00000067057.16	4.29846987232666	6.66138917975929	64.0344983720046	2.78993044467965e-10	4.57330665081499e-09
ENSG00000164040.16	-1.38495	6.31529529703882	63.8022732558712	2.90913522482519e-10	4.76483237718117e-09
ENSG00000067445.20	-2.5147	2.68034305692653	63.9191119914864	2.91521813014807e-10	4.77091668968017e-09
ENSG00000071051.13	2.31542700593544	6.22851055545808	63.7605946270353	2.94075891400435e-10	4.80880917869574e-09
ENSG00000215644.9	-6.09305	4.66905467940683	63.9447694894872	2.95581008981089e-10	4.82558752587765e-09
ENSG00000005882.11	-1.53016	5.65401577737126	63.7097740106651	2.96763145739678e-10	4.84096383325633e-09
ENSG00000179761.11	-5.40692	7.34173527067498	63.6725519578094	2.99555235691951e-10	4.88255645489485e-09
ENSG00000126759.12	-3.61615	3.18843753067897	63.8041855825237	3.0010733434376e-10	4.88760093588471e-09
ENSG00000170509.11	-6.47393	7.52309967233987	63.6440444344196	3.02594514451866e-10	4.92412688864886e-09
ENSG00000196950.13	2.26028134217939	4.27751991016427	63.6566323033322	3.03244123941675e-10	4.93071519041888e-09
ENSG00000065665.20	-1.35437	2.5223837465369	63.6341520748146	3.08059648230134e-10	5.00497554293894e-09
ENSG00000135093.12	-1.49577	3.98409709539044	63.5252131274698	3.10608660303164e-10	5.04232237749198e-09
ENSG00000163362.10	5.03406006860986	6.27697987642842	63.5253312934457	3.12655625067614e-10	5.07146555765874e-09
ENSG00000173141.4	-1.26253	5.09096866170602	63.4599763997011	3.13105116063097e-10	5.07467069043214e-09
ENSG00000183723.12	2.64073713381737	5.35481543074604	63.4323531982663	3.16706662528934e-10	5.12891673899349e-09
ENSG00000130827.6	2.26068527086651	5.2882083863189	63.4186763895477	3.17203195987191e-10	5.13283179627144e-09
ENSG00000167711.13	-5.01922	9.4829472180532	63.3922940218221	3.17587124696464e-10	5.13491991503608e-09
ENSG00000119686.9	-2.47397	3.1181906209725	63.4670716553279	3.18182625477846e-10	5.14042275290833e-09
ENSG00000119509.12	-1.18711	3.1045156166401	63.4274395377544	3.18896545141134e-10	5.1478283641132e-09
ENSG00000091490.10	3.16622235417636	7.40713723915002	63.3623647738121	3.20040943583852e-10	5.16216561204186e-09
ENSG00000112159.11	-1.84826	5.21169494132264	63.3081298821781	3.23466827134321e-10	5.21325015955842e-09
ENSG00000198938.2	-1.8704	13.4180748082598	63.2912618127514	3.24544229568096e-10	5.22643329246912e-09
ENSG00000108381.10	-3.38475	1.91967454536605	63.5036212348258	3.27082053731934e-10	5.26309509144053e-09
ENSG00000155368.16	-1.61056	7.12765480948873	63.1843850576709	3.320778777315e-10	5.33921861514669e-09
ENSG00000112984.11	3.91364434863933	3.08824279896265	62.5031766811656	3.3807940209688e-10	5.43137769907795e-09
ENSG00000144554.10	2.36821466135303	3.00810524575278	63.1139982150723	3.410738459532e-10	5.47511848651248e-09
ENSG00000128590.4	-1.80527	5.63956716756025	63.0143187215801	3.44493827785608e-10	5.52561517083508e-09
ENSG00000115468.11	-2.95775	4.18835861130904	63.0230102517653	3.46445527417609e-10	5.55249928031436e-09
ENSG00000142082.14	-1.07311	4.70918101825407	62.9733739807683	3.47639931217126e-10	5.5672130797299e-09
ENSG00000170145.4	-1.53436	5.90605387226876	62.9610441410573	3.48416982983491e-10	5.56973665201321e-09
ENSG00000198554.11	2.34788938317132	2.55287301146989	62.9485224275016	3.48613428794952e-10	5.56973665201321e-09
ENSG00000155090.14	-2.00832	6.11482905633408	62.9550591820721	3.48866049800672e-10	5.56973665201321e-09
ENSG00000167972.13	3.05174367337738	4.82405963488977	63.0048187823316	3.49080436172009e-10	5.56973665201321e-09
ENSG00000198947.14	-2.94781	4.94492578950479	62.9727365461444	3.49179856621299e-10	5.56973665201321e-09
ENSG00000187583.10	3.53902270048575	1.86001311893984	61.0690621129481	3.51045114681579e-10	5.59505924080308e-09
ENSG00000154839.9	4.33805498682437	1.58652001067337	58.156250850508	3.5186728107375e-10	5.59963358134104e-09
ENSG00000221838.9	1.77011676064763	4.20093372565444	62.950531423545	3.51997299841908e-10	5.59963358134104e-09
ENSG00000169032.9	-1.2407	5.83137730226199	62.9113359361106	3.52165975754944e-10	5.59963358134104e-09
ENSG00000269386.5	-2.2695	2.56959478160878	63.0178122149832	3.53414823342393e-10	5.61505917275698e-09
ENSG00000107897.18	-1.36008	5.79398483489079	62.8898553823721	3.53799230565312e-10	5.61673703622441e-09
ENSG00000174151.14	2.14990343927227	3.21316202642395	62.8901335673463	3.59930649235162e-10	5.70957705471778e-09
ENSG00000172345.13	-2.50943	3.3115420084582	62.8692162297005	3.60722103983208e-10	5.7176298244262e-09
ENSG00000125551.18	-4.77931	6.48942228651336	62.7956901436004	3.62350644731228e-10	5.73228261826616e-09
ENSG00000198712.1	-1.95766	13.0335084518182	62.7789189307999	3.62357536974718e-10	5.73228261826616e-09
ENSG00000244731.7	-3.29015	10.3518055366671	62.7770942422682	3.62500151676317e-10	5.73228261826616e-09
ENSG00000196632.10	-3.67297	1.97586888001044	63.0116345517521	3.62951689193372e-10	5.73492135724681e-09
ENSG00000111684.10	-1.60965	5.7784317652397	62.6797754153774	3.70193768373686e-10	5.84476775678391e-09
ENSG00000017427.15	-4.37607	4.60107528806688	62.7071296627347	3.73481733663122e-10	5.89206186873708e-09
ENSG00000198814.12	-2.08707	5.04749100115607	62.5268928018657	3.82732837589617e-10	6.03328305640095e-09
ENSG00000182890.4	-2.30285	1.75509907769359	62.7409968344924	3.83300398213481e-10	6.0375057251046e-09
ENSG00000266412.5	-1.52082	7.68494360800097	62.4991951867149	3.84916680292726e-10	6.05822768841973e-09
ENSG00000114554.11	2.26773641898726	5.42585533098401	62.478084296472	3.88146769197095e-10	6.10429727731825e-09
ENSG00000258947.6	5.24113424059502	5.28538	62.3564064927558	3.90327703984083e-10	6.12945631064432e-09
ENSG00000203280.4	-2.09213	-0.564874	61.2201411974432	3.90355030604421e-10	6.12945631064432e-09
ENSG00000170743.16	-4.35881	0.891704080292615	61.0740073995992	3.91452627594182e-10	6.14190392173862e-09
ENSG00000138376.10	1.97416496386265	2.69038116315383	62.4839953535133	3.92068411066626e-10	6.14677837303366e-09
ENSG00000116016.13	-1.75246	7.46683487722897	62.393888077096	3.93785031765717e-10	6.16889055206232e-09
ENSG00000169118.15	1.38472350536032	4.05979422413359	62.4094981221044	3.95184971824229e-10	6.18601122173343e-09
ENSG00000125733.17	2.0254573445292	5.72985005140996	62.3845678804956	3.95528361174515e-10	6.18657947532747e-09
ENSG00000122824.10	-2.99748	-1.3273	55.6820276093914	4.00103289961146e-10	6.25328229601027e-09
ENSG00000116285.12	-2.8685	8.58107169091146	62.3064036970773	4.0131429083461e-10	6.26533933780144e-09
ENSG00000261068.2	5.38814464704513	1.04846278988845	56.5992925783199	4.01496728139664e-10	6.26533933780144e-09
ENSG00000166851.14	4.20012677425014	3.67517552897082	61.9457261878465	4.02701128617824e-10	6.27927007518164e-09
ENSG00000168234.12	-2.55096	6.17315484733864	62.1957965207296	4.11107936203987e-10	6.40539867189909e-09
ENSG00000125850.10	4.49234828432037	2.29985871893704	59.1420057647942	4.14167644622451e-10	6.44808451975572e-09
ENSG00000167670.15	1.63449777583146	4.07906761424369	62.1382469165523	4.19540068741178e-10	6.52668279911952e-09
ENSG00000144655.14	-2.34339	5.38717677869428	62.0969791229839	4.2007655660989e-10	6.52998634989417e-09
ENSG00000113594.9	-2.85883	4.60728332929927	62.0710469180972	4.24546919160033e-10	6.59438876900387e-09
ENSG00000213512.1	-6.01218	4.60114071832837	62.2485856511525	4.24993967060756e-10	6.59624688783204e-09
ENSG00000159307.18	-4.34154	2.12504982182285	62.1947872179136	4.25828509604241e-10	6.60411174325408e-09
ENSG00000184445.11	1.97342928321379	4.00089406534286	62.038628889072	4.29755700983273e-10	6.65989104000694e-09
ENSG00000114021.11	-1.82143	6.16820580436253	61.9734505674307	4.31374165373087e-10	6.67983392437065e-09
ENSG00000272398.5	3.50732722639311	8.78985793606161	61.9610938498149	4.3258743293953e-10	6.69347651612885e-09
ENSG00000065057.7	-1.65471	4.28116283600986	61.9280174916134	4.37606634490952e-10	6.76594263887546e-09
ENSG00000135473.14	-1.22613	5.08601331252579	61.8932548008147	4.39082466327213e-10	6.78355472900922e-09
ENSG00000219607.3	-3.57672	2.44567598100423	62.0934380703579	4.40473924991705e-10	6.79983731255394e-09
ENSG00000239911.2	-2.3581	1.17066830234771	62.0725024991763	4.46868847305284e-10	6.89327702742133e-09
ENSG00000235501.5	-2.40105	1.75732909212615	61.9892244819676	4.51150042025304e-10	6.95399292015437e-09
ENSG00000102225.15	1.46042257098907	6.21771663699314	61.7456412823641	4.53791321554658e-10	6.9893577706729e-09
ENSG00000021852.12	-5.54364	7.62036582832698	61.6438308665377	4.63710281663141e-10	7.1366748161846e-09
ENSG00000165424.6	-2.10673	5.00910259063249	61.6376079942779	4.64340461968234e-10	7.14091828000919e-09
ENSG00000138092.10	1.92047574009113	3.32503475045753	61.6850010819144	4.67396716310008e-10	7.18243649640078e-09
ENSG00000122787.14	-6.8718	6.14942517776086	61.723218019195	4.68409355476954e-10	7.19251133798682e-09
ENSG00000169221.13	1.16094767848079	5.54325709628195	61.562032003909	4.72375918413881e-10	7.24789432777307e-09
ENSG00000114812.12	-3.60241	3.38619113953812	61.6594818671232	4.73679921788441e-10	7.26237116008367e-09
ENSG00000137393.9	-2.07412	3.96734596503489	61.5629196838752	4.74526365553715e-10	7.26981609159326e-09
ENSG00000141505.11	-4.71662	7.78651385160447	61.4864672337496	4.7970084332781e-10	7.34350546328424e-09
ENSG00000144659.10	-1.30097	4.63190938168159	61.4561695640503	4.8314795340111e-10	7.38623587695098e-09
ENSG00000100242.15	-1.37311	7.6188166805042	61.4522925146275	4.83225398879251e-10	7.38623587695098e-09
ENSG00000135241.16	-1.45217	4.67125082528669	61.3359228905568	4.95946932955596e-10	7.57494079706098e-09
ENSG00000261801.5	3.68086221912902	1.82472502730329	59.1568225008917	4.99446063971507e-10	7.62260636724999e-09
ENSG00000186193.8	3.93889931374507	2.90376781065321	60.4569469451968	5.05953449610445e-10	7.71607736249206e-09
ENSG00000112379.8	4.09190635594846	3.96605990560635	61.0811273201511	5.08727920153798e-10	7.75252093753284e-09
ENSG00000228716.6	-1.70629	5.48920878775687	61.1856013185339	5.12310711084198e-10	7.79839357625419e-09
ENSG00000177465.4	-2.52153	2.59602412726725	61.3106179795729	5.12512314849625e-10	7.79839357625419e-09
ENSG00000011347.9	-4.10228	5.85663226507952	61.1911784378613	5.13809639949476e-10	7.81223321239406e-09
ENSG00000103569.9	-5.73482	7.62461290305751	61.1668790063532	5.15173525687345e-10	7.82706323416083e-09
ENSG00000128641.17	-1.9724	7.76255720149138	61.1487478653269	5.1638712011048e-10	7.83958924020025e-09
ENSG00000143199.17	-3.00314	0.74663783094844	61.139916972973	5.1788366938173e-10	7.85638885795508e-09
ENSG00000187048.12	-5.91343	8.72131781714512	61.1243519593087	5.19226546331589e-10	7.87083371135906e-09
ENSG00000103507.13	-1.27369	5.98387872965061	61.0366886542059	5.2922437134934e-10	8.01274859629307e-09
ENSG00000099769.5	-3.88687	5.78699639755798	61.0493543344105	5.29383916492906e-10	8.01274859629307e-09
ENSG00000081760.16	2.0644511370207	5.07342063977856	61.0058538808703	5.35111928455475e-10	8.09336705004805e-09
ENSG00000161647.18	2.47807046752522	2.53264006603365	60.9321487345935	5.3551485779231e-10	8.09338509008543e-09
ENSG00000139146.13	2.25206142803785	5.52492801006024	60.9844437051433	5.37264138361124e-10	8.11373563075203e-09
ENSG00000117399.13	4.67611909217588	3.83617546785208	60.3663712302518	5.39587631080447e-10	8.14272091067168e-09
ENSG00000004799.7	-3.78953	7.28474640908631	60.9286202533415	5.4191808538152e-10	8.17176777552103e-09
ENSG00000106144.19	1.51970738367872	4.96370932566461	60.7652021830182	5.63482248644612e-10	8.4895794539238e-09
ENSG00000197965.11	1.88984288499925	6.99417618604046	60.7502885865724	5.63836856415668e-10	8.4895794539238e-09
ENSG00000103154.9	-4.34894	2.25665704043588	60.9004263477044	5.68602976258701e-10	8.55494814018506e-09
ENSG00000196670.13	1.55714042543196	4.45096968077205	60.725523529132	5.69663924601567e-10	8.56365583658983e-09
ENSG00000162407.8	-2.46357	6.81187775160339	60.6983782790621	5.70031891038765e-10	8.56365583658983e-09
ENSG00000260105.6	-4.19231	1.50079415755613	60.5471460287105	5.73225755988488e-10	8.60522062603881e-09
ENSG00000261116.1	5.11778870705076	2.26197534030573	55.892915645531	5.77506928302144e-10	8.663033937137e-09
ENSG00000185803.8	1.95098180344931	5.46134951062982	60.6445299706182	5.78361042859364e-10	8.66939104869401e-09
ENSG00000178127.12	-1.53628	6.7755861825589	60.6250615590845	5.79300225326826e-10	8.67701289177267e-09
ENSG00000128309.16	-1.83652	7.42182152980489	60.6126626070219	5.80882702051491e-10	8.69425179459833e-09
ENSG00000154305.16	-1.42112	6.43456311197558	60.5879182958595	5.84056437658759e-10	8.7352642858748e-09
ENSG00000139624.12	1.34314510731278	4.86773688526112	60.4959743518283	5.97671081697475e-10	8.93225638863303e-09
ENSG00000163631.16	-6.03785	15.7939622746894	60.4251511009086	6.05380433464736e-10	9.04076665128286e-09
ENSG00000241360.1	-2.93397	4.31842082912509	60.4317354880878	6.08266622723919e-10	9.07447683516796e-09
ENSG00000165795.20	-2.36298	7.60422772463883	60.4015602309757	6.08538578591875e-10	9.07447683516796e-09
ENSG00000188112.8	3.80747249270263	4.50455625566487	60.4177323842554	6.11294275611936e-10	9.10882727550152e-09
ENSG00000169733.11	-1.18518	5.70796604710334	60.3515301079249	6.152956645316e-10	9.16167513499897e-09
ENSG00000182199.10	-1.59496	7.28748540150037	60.3257097046767	6.18808100305841e-10	9.20716985876032e-09
ENSG00000183048.11	-2.29731	6.29129170931477	60.2655022686945	6.27091025234019e-10	9.32352457148675e-09
ENSG00000100228.12	3.92588115604671	4.11054572528865	60.2102218735261	6.29220782399808e-10	9.34829047361838e-09
ENSG00000138115.13	-5.41429	8.82543368850241	60.2321411748423	6.31728148068407e-10	9.37862584449973e-09
ENSG00000169083.15	-4.22429	5.69513828056901	60.2510533781081	6.32282878072158e-10	9.3799490881014e-09
ENSG00000170921.14	2.77169185159754	4.79991323374652	60.1994173606578	6.4233211874622e-10	9.52201829599804e-09
ENSG00000158104.11	-6.307	8.93462938005235	60.1253114483717	6.46994534055407e-10	9.57704032555491e-09
ENSG00000178761.14	1.25791036724301	5.14184810535584	60.0802872690657	6.54615195958713e-10	9.68272961658167e-09
ENSG00000138160.5	2.74393147969024	3.51897348398929	60.1052185175309	6.58046552185325e-10	9.72634324308551e-09
ENSG00000110435.11	-1.2096	4.39784855998598	60.0212932461781	6.63584330545357e-10	9.80100434249762e-09
ENSG00000167588.12	-4.70961	6.13702914026697	59.9890077024243	6.69900527567778e-10	9.88704470943623e-09
ENSG00000164038.14	-3.50813	4.41380943093418	59.9790514652146	6.73945449296592e-10	9.93946194841079e-09
ENSG00000141696.12	2.38682431145503	4.64275781396641	59.9538010255393	6.77343102209745e-10	9.98226345070777e-09
ENSG00000133740.10	1.96269500745235	3.28969107841709	59.9255213934029	6.87696444855714e-10	1.01274360950754e-08
ENSG00000143891.16	-2.25254	5.4309493518278	59.840719055626	6.89083237067069e-10	1.01404462337131e-08
ENSG00000091317.7	-1.77595	6.45193942879014	59.7947001501724	6.95963319244358e-10	1.02342168098517e-08
ENSG00000171862.9	-1.0172	6.39849327574104	59.7463632285041	7.03467868835284e-10	1.03370267582463e-08
ENSG00000198792.12	1.57796552549932	5.93383803572677	59.7296748909975	7.06922105242729e-10	1.03802133616764e-08
ENSG00000245614.3	3.14564201569137	-0.599027	53.4161656038649	7.10273896537424e-10	1.04218338817501e-08
ENSG00000151224.12	-5.96288	9.3777210373819	59.6536258902371	7.18104746309166e-10	1.05290671172813e-08
ENSG00000158793.13	-1.09303	5.28413267174326	59.6357024967518	7.21068520654906e-10	1.05648337579009e-08
ENSG00000145911.5	3.45531852222892	2.58140557920975	59.0084367263385	7.27751102640018e-10	1.06549954315304e-08
ENSG00000089685.14	4.01604964588335	3.93946404432504	59.4117609907548	7.39058777612291e-10	1.08126929076087e-08
ENSG00000187889.12	-4.09034	2.79711414669347	59.712128701633	7.41805856307165e-10	1.08450078237766e-08
ENSG00000152484.13	-1.53809	4.90195213835762	59.5018459685674	7.42953452562455e-10	1.08539088145926e-08
ENSG00000138823.12	-6.42214	6.37567858075566	59.5237154338191	7.50404328444993e-10	1.09548156527919e-08
ENSG00000085491.15	2.51756308415891	4.57914595278567	59.4756915438536	7.54057761150443e-10	1.10001793310187e-08
ENSG00000007384.15	2.29337207615734	5.42309501750429	59.3352158787103	7.73590673853029e-10	1.12769592731137e-08
ENSG00000091428.17	-2.97943	3.68180913991193	59.3694209839808	7.7449800986587e-10	1.12820223476195e-08
ENSG00000184489.11	2.44321471926006	5.04503229939967	59.3346563350453	7.75574882046664e-10	1.12895459347631e-08
ENSG00000123179.13	-1.76198	5.32617029649933	59.2901106577519	7.7881804341452e-10	1.13285691715732e-08
ENSG00000233554.5	-2.32774	0.38458951374417	59.3245705009629	7.81980802558037e-10	1.13663674230406e-08
ENSG00000265254.1	-3.23571	0.538933779320167	58.8758233446039	7.91913113766286e-10	1.15024380605159e-08
ENSG00000197006.13	1.45948305062364	5.73766044735857	59.204545433792	7.94551921945368e-10	1.15324517431638e-08
ENSG00000163825.3	-5.90387	3.31347957108393	59.261768161888	7.95622700706527e-10	1.15396795741063e-08
ENSG00000129195.15	4.41145186306524	1.9387199194087	55.6736604835731	7.97649185545742e-10	1.15607485553989e-08
ENSG00000137806.8	-1.33896	4.09853112897591	59.1890817521688	8.00606516934766e-10	1.15952687923564e-08
ENSG00000153944.10	1.67890256332302	5.9547160271639	59.1428905166491	8.05558717888691e-10	1.16586105823172e-08
ENSG00000206535.7	-1.94038	1.46644458097708	59.3452102745004	8.08058117141609e-10	1.16863882469023e-08
ENSG00000163918.10	1.53839934242942	3.87702397020732	59.1287870246165	8.14885319245335e-10	1.17766711919057e-08
ENSG00000139289.13	-2.41111	6.93047071582981	59.0820840753688	8.15606913169421e-10	1.1778650087965e-08
ENSG00000155970.11	-2.58669	1.91552285231983	59.2380723352942	8.23315635148939e-10	1.1881459015552e-08
ENSG00000228812.7	-3.41425	0.821915894280276	58.8180070786946	8.32440270278626e-10	1.20045395025291e-08
ENSG00000106477.18	1.43511471095637	3.25650223255908	59.0467397874288	8.34930362510833e-10	1.20318362540367e-08
ENSG00000196584.2	3.19867085770701	1.6182676208218	57.4719083163013	8.38862718026569e-10	1.20798629859637e-08
ENSG00000156222.11	-3.6797	5.03215949504511	58.9752455703163	8.39576203133744e-10	1.20815015630946e-08
ENSG00000024526.16	4.5779231462798	2.07049198074803	55.3586773247356	8.43043261183509e-10	1.21227334331213e-08
ENSG00000021826.14	-6.95065	9.67836209819948	58.9241365916153	8.45033263546063e-10	1.21426819738937e-08
ENSG00000161542.16	-1.21909	5.35602894769382	58.9033770221296	8.48969036217374e-10	1.21905418415076e-08
ENSG00000186301.8	-2.56316	4.49775276454805	58.9178542383236	8.50289758679221e-10	1.22008101697661e-08
ENSG00000273230.1	2.59601048535935	1.47506019984844	58.0748373993495	8.51433375663472e-10	1.22085244029298e-08
ENSG00000007001.12	-4.84117	1.89416182312537	58.5154905196102	8.70625061722659e-10	1.24748310764329e-08
ENSG00000124253.10	-6.36139	9.58406657738529	58.7859246286344	8.71475083422461e-10	1.24781357715913e-08
ENSG00000179988.13	-1.6058	1.09354243625291	59.0273372530983	8.72648952175893e-10	1.24860694535054e-08
ENSG00000115457.9	-4.05309	7.64415003034758	58.7693082462299	8.74724871722726e-10	1.25068894717715e-08
ENSG00000102763.15	-1.6019	5.00419267532684	58.7514009341528	8.78478326173747e-10	1.25516484816286e-08
ENSG00000111700.12	-5.9874	5.38719766143765	58.7954632133455	8.91306261378347e-10	1.27259078254629e-08
ENSG00000250799.9	-5.53454	5.48123001342808	58.7473019897095	8.92974551717933e-10	1.27406978179246e-08
ENSG00000134864.10	-1.93576	2.93739641504174	58.7275745494919	8.96559165571497e-10	1.27827890655367e-08
ENSG00000100739.10	4.16512914885517	0.967131757308671	53.2851849735806	8.99780757204184e-10	1.28177972537672e-08
ENSG00000130054.4	4.76833882129064	2.76899294503639	56.3610404332875	9.00287060164825e-10	1.28177972537672e-08
ENSG00000125037.12	-1.0881	5.43122553250773	58.4879374872704	9.31850892646299e-10	1.32578164429748e-08
ENSG00000144852.16	-5.40027	4.83674206255554	58.5557142320782	9.4054155513866e-10	1.3372018468471e-08
ENSG00000123131.12	-1.30401	6.55288405440036	58.417403330066	9.46615471804328e-10	1.34488824365092e-08
ENSG00000213923.10	1.45852001649455	6.36293052451394	58.4097814191723	9.49119321293519e-10	1.34749526756725e-08
ENSG00000204370.8	-1.80086	6.78036728095248	58.3130467912178	9.69100227426817e-10	1.37489388603807e-08
ENSG00000128311.13	-2.28554	7.58235990623224	58.2684189429127	9.78884359314188e-10	1.38779762862376e-08
ENSG00000065600.12	1.77847724824122	2.5014717196091	58.3194454829354	9.82901818344092e-10	1.3925133637384e-08
ENSG00000091583.10	-5.85573	11.1283958120123	58.235477667474	9.86172662327097e-10	1.39536600060866e-08
ENSG00000106333.12	-2.00411	5.63530080435528	58.2355012856819	9.86300598067472e-10	1.39536600060866e-08
ENSG00000213977.7	2.29740182069563	7.06323448703835	58.2078623103113	9.93246324922153e-10	1.40420634820222e-08
ENSG00000277258.4	1.81074839410716	4.85849557721975	58.213674894846	9.95165511943995e-10	1.4059329876314e-08
ENSG00000077232.16	1.6023521417723	6.78682611346657	58.1764571530404	9.99723542976987e-10	1.41138265569827e-08
ENSG00000116685.15	-1.41156	6.1254438671397	58.1426229681662	1.00702839677702e-09	1.42069986564915e-08
ENSG00000162298.16	-1.23438	6.70799170002163	58.1364152452282	1.00843653147006e-09	1.42169085815227e-08
ENSG00000172164.13	-2.43061	6.22672092327665	58.1216884089423	1.01179495057043e-09	1.42542804714628e-08
ENSG00000224051.6	-1.75081	5.41034835441009	58.1170746206485	1.01310747870537e-09	1.42627975303972e-08
ENSG00000100246.12	1.6600182519181	4.55961934762639	58.1341550113466	1.01401757846457e-09	1.42656411562481e-08
ENSG00000106588.10	-1.14535	6.41031644435099	58.0976147869133	1.01729942069973e-09	1.43018242354617e-08
ENSG00000126838.9	-6.3411	4.88383278197759	58.2370377584281	1.02805187447477e-09	1.44429100858917e-08
ENSG00000141569.10	1.45728459795706	4.37383267987627	58.0646608605148	1.03002994295438e-09	1.44606154918181e-08
ENSG00000172059.10	-1.90993	4.94607641789837	58.0308481440074	1.03314941807203e-09	1.44943093150969e-08
ENSG00000162522.10	2.69569845428772	7.42476090075485	58.0236776709946	1.0354836573314e-09	1.45131889218294e-08
ENSG00000165029.15	-2.8598	5.69786903030748	58.0183286179086	1.03593595103697e-09	1.45131889218294e-08
ENSG00000040275.16	1.56247155461301	2.85524765632625	58.0851717580367	1.03853348959279e-09	1.45394688542991e-08
ENSG00000234062.7	3.00899259076171	0.47349012662783	54.3848768336116	1.04005624500304e-09	1.45506757721051e-08
ENSG00000130312.6	-1.54556	5.57189276489204	57.9838643045602	1.04388839369821e-09	1.45941537678307e-08
ENSG00000180530.9	-1.69969	4.72405026222051	57.9806524413061	1.04518290711922e-09	1.46021184790734e-08
ENSG00000187535.13	1.93339682178655	4.75280574879587	57.985161239806	1.04877212827744e-09	1.46421090064292e-08
ENSG00000101276.14	4.95142334100961	3.87518906495145	57.1731593735116	1.05598799606584e-09	1.47326413910958e-08
ENSG00000162735.18	-1.4621	6.42199273676086	57.9241997097192	1.05791282524024e-09	1.47461643566479e-08
ENSG00000163687.13	-4.54642	4.51098639113341	57.9966511403883	1.05842120816603e-09	1.47461643566479e-08
ENSG00000172456.16	-2.1085	4.54235421793542	57.9325812629918	1.05990008216191e-09	1.47565632724491e-08
ENSG00000101160.13	-1.26874	7.93387475704803	57.8769584067698	1.06926486984033e-09	1.48766644114664e-08
ENSG00000105443.13	1.59283880986216	6.44528450281808	57.8073417739908	1.08722799691296e-09	1.51161457735049e-08
ENSG00000145626.11	-5.37729	4.35930414854562	57.9054534540362	1.09925411971957e-09	1.52728093074968e-08
ENSG00000158528.11	2.81425083996488	4.33047580639176	57.7839822659034	1.10448007700456e-09	1.53348419237312e-08
ENSG00000114529.12	3.87666196790365	3.0476273425811	57.2068884094366	1.10741427897386e-09	1.53649917797571e-08
ENSG00000227082.1	-3.13763	-1.51275	50.4551247839024	1.10868884550209e-09	1.53720891132038e-08
ENSG00000119723.15	-1.29426	4.31866888463931	57.7170150964529	1.11207462180873e-09	1.54084287007969e-08
ENSG00000135069.13	-3.93224	5.87016432339059	57.626530284636	1.13459777981506e-09	1.57096954447795e-08
ENSG00000249948.6	-5.49239	5.59119027970953	57.6633116244189	1.13713510190166e-09	1.57340135734277e-08
ENSG00000171234.13	-5.44706	8.31343820873462	57.5716309558751	1.14593564695675e-09	1.58449001671864e-08
ENSG00000147419.16	-1.33687	5.08604337359001	57.5517538273284	1.15126296851939e-09	1.59076431850422e-08
ENSG00000172840.6	-1.38872	3.57874258096575	57.5695161623702	1.15394136572971e-09	1.59337236147983e-08
ENSG00000129353.14	2.26731014049334	7.35848664368675	57.5327599621093	1.15645914292535e-09	1.5957551981763e-08
ENSG00000129244.8	-2.30432	1.57521139954548	57.7109352969074	1.164317864774e-09	1.60549950059801e-08
ENSG00000106683.14	2.39624776450328	5.1871701711551	57.5195002791982	1.16514183073154e-09	1.60553675252514e-08
ENSG00000138600.9	-1.15913	6.00210563716814	57.4619749009891	1.17464803549907e-09	1.61744529066219e-08
ENSG00000136052.9	-2.19763	5.86975161875354	57.4597547038157	1.17538960862178e-09	1.61744529066219e-08
ENSG00000152457.17	1.5004691234628	2.31931770164912	57.5205527610292	1.18047192835974e-09	1.62333020264405e-08
ENSG00000148834.12	-1.97622	7.12130664401062	57.4240706462251	1.18479543610873e-09	1.62816431485993e-08
ENSG00000139684.13	-1.16911	6.32400524876588	57.4091205985156	1.18882593423903e-09	1.63258945270481e-08
ENSG00000159398.15	-4.6739	1.04599622698398	55.8926543643444	1.19819665858206e-09	1.64433718554456e-08
ENSG00000225968.7	-3.45157	3.62995924547577	57.3735347071831	1.21876669939121e-09	1.6702907432609e-08
ENSG00000169710.6	-2.20632	7.89962243805672	57.2829692579437	1.22339368327793e-09	1.67549212395086e-08
ENSG00000010318.19	-1.82112	1.10440220598094	57.511841732681	1.22555550562303e-09	1.67731258262782e-08
ENSG00000155330.9	-1.52537	3.35757600261485	57.2908927358569	1.23148952029505e-09	1.68428974038453e-08
ENSG00000256612.7	-5.14637	4.69753194146258	57.3457658358487	1.23330686265849e-09	1.68563093996729e-08
ENSG00000171557.16	-4.95044	11.7707656969659	57.1890328371111	1.24981584847494e-09	1.70703661582211e-08
ENSG00000075218.18	4.02555734923833	2.53976018498084	55.9210702477908	1.25168775870827e-09	1.70773195745204e-08
ENSG00000198865.9	-3.06129	3.74966287457264	57.2326114396339	1.25202030237103e-09	1.70773195745204e-08
ENSG00000160190.13	1.80743456202905	4.42066701017806	57.1637047166958	1.26478548807623e-09	1.72379122059937e-08
ENSG00000214530.7	-2.23926	7.49516374859663	57.134233588728	1.26550541808124e-09	1.72379122059937e-08
ENSG00000170004.16	2.73939732192572	6.97838619061165	57.1169990825254	1.27192420697933e-09	1.73121014145408e-08
ENSG00000154920.14	3.15351358360601	1.28951839408974	55.1903042755381	1.27267061426263e-09	1.73121014145408e-08
ENSG00000143171.12	-3.8534	-1.14915	49.3833481603538	1.2748663445587e-09	1.73302681359511e-08
ENSG00000153208.16	-2.07264	3.09058093329169	57.1121320867207	1.28889201856706e-09	1.75091157154768e-08
ENSG00000144589.20	1.38878468896592	4.35373825884162	57.0654532130477	1.29143197782799e-09	1.75317982650422e-08
ENSG00000197249.12	-3.47095	13.5529810788804	57.0369210632801	1.29387260480004e-09	1.75531026911122e-08
ENSG00000091651.8	3.25337818192262	1.8566192910819	55.8533041506379	1.31142552631922e-09	1.77792588514314e-08
ENSG00000227036.6	4.70131455901356	3.14858708283363	55.6000059606239	1.32109489139181e-09	1.78968142280477e-08
ENSG00000149124.10	-6.73002	6.25406740945559	57.0331867891249	1.32187330345155e-09	1.78968142280477e-08
ENSG00000267623.3	-6.63429	-2.42267	77.0380922688688	1.34110464411369e-09	1.81449927201574e-08
ENSG00000149418.10	2.57935672407673	7.25478667535348	56.8811777766008	1.34202402318374e-09	1.81452456181608e-08
ENSG00000222019.7	-2.0757	2.00248536300799	56.9864061705041	1.35517810221187e-09	1.83108102261303e-08
ENSG00000166578.9	3.61026137384306	1.07188252628521	53.3519347602535	1.36360451224578e-09	1.84123166914902e-08
ENSG00000166278.14	-4.10043	8.26652238676831	56.7771224089618	1.37290926731257e-09	1.85255392493497e-08
ENSG00000116678.18	-3.54963	5.84509268653393	56.7650655035325	1.3775603279126e-09	1.85758570054399e-08
ENSG00000282682.1	-2.48611	-0.353725	55.737823026016	1.386076539174e-09	1.86781926141802e-08
ENSG00000104728.15	2.12148810998174	4.16914720076084	56.7190294105193	1.40379907126839e-09	1.89043690439659e-08
ENSG00000245017.2	-2.50717	-0.940807	53.9497590472054	1.40816507939365e-09	1.89504967865494e-08
ENSG00000147647.12	-6.44888	7.25495160408163	56.6858	1.4104790550402e-09	1.89689659832042e-08
ENSG00000102738.7	-1.24352	3.67142719271207	56.6139614755684	1.4336341631026e-09	1.92675075716243e-08
ENSG00000119969.14	2.61426252305516	3.12251975823672	56.5925232453072	1.4423524994965e-09	1.9371755636571e-08
ENSG00000101353.14	-2.14369	0.34625857373233	56.6096364082371	1.45262663419623e-09	1.94967462841554e-08
ENSG00000138308.5	-5.20761	3.48658624233994	56.7213048938454	1.45377837014488e-09	1.94992137449658e-08
ENSG00000128408.8	3.95877279173606	0.443122687680153	50.9262078246018	1.4756653285004e-09	1.97664585824262e-08
ENSG00000156869.12	-2.71654	2.89658574384764	56.5483805704961	1.47746949790413e-09	1.97774754184563e-08
ENSG00000072832.14	2.92553222200597	3.75588447438589	56.4797964310682	1.48545535728402e-09	1.98711710676254e-08
ENSG00000149328.14	3.16623050033168	3.11397772053671	56.3431055048944	1.48793658744838e-09	1.98911549374486e-08
ENSG00000105835.11	-2.23094	7.61745366846984	56.3760520961736	1.50495747209356e-09	2.01053536026504e-08
ENSG00000109919.9	-1.55675	6.53933319844376	56.3517789144018	1.51336524178375e-09	2.02042784366968e-08
ENSG00000154258.16	-3.30835	2.47841557410571	56.4402736476572	1.54039820600704e-09	2.05515644094158e-08
ENSG00000184117.11	-1.79772	7.29367713519415	56.2580721348149	1.5462752643514e-09	2.06163212942577e-08
ENSG00000197312.11	-1.75562	5.4730969069548	56.2458297780907	1.55083137771044e-09	2.06633921530122e-08
ENSG00000173715.15	2.48846656611171	3.83221693540828	56.2611183469935	1.56499178199103e-09	2.08382844943763e-08
ENSG00000136943.10	4.65532604424075	1.75510885951507	51.8851167041038	1.57766261841454e-09	2.09931249079124e-08
ENSG00000103089.8	4.88325655527841	3.80994933576917	55.4274673429359	1.58812721672427e-09	2.11054795039558e-08
ENSG00000146278.10	-1.74745	6.75938858802418	56.1416745151389	1.58820147562777e-09	2.11054795039558e-08
ENSG00000110887.7	-6.01646	5.09514182562088	56.2040329071275	1.61312837415337e-09	2.14156913866684e-08
ENSG00000262445.3	-3.45257	0.46200194709482	55.4517690288103	1.61473420114908e-09	2.14156913866684e-08
ENSG00000273117.1	-1.98062	0.433561620592544	56.1659858195722	1.63469028094830e-09	2.16660989473581e-08
ENSG00000275688.4	-3.46194	4.12811709143681	56.005773696127	1.65467098687779e-09	2.19165034198816e-08
ENSG00000101236.16	2.14712626950687	4.11743768469467	55.9980781140881	1.6567705641222e-09	2.19241699848356e-08
ENSG00000109881.16	1.81052237044481	3.30091297005965	56.023925885943	1.65742633212075e-09	2.19241699848356e-08
ENSG00000126464.13	1.27507238003703	5.21078351629667	55.9493707130211	1.66299383966766e-09	2.19833818201736e-08
ENSG00000106636.7	1.29510530148812	5.97464634107715	55.9091273503703	1.6772210461251e-09	2.21569148821222e-08
ENSG00000064225.12	-3.31583	4.5268794321758	55.9086619534682	1.68606908629112e-09	2.22592056437883e-08
ENSG00000245571.6	1.68684805974244	1.54606	55.7392247646345	1.71451416061398e-09	2.26199098099079e-08
ENSG00000261012.2	-4.84952	4.83839817443747	55.8333183337852	1.73092473529064e-09	2.28105132403803e-08
ENSG00000152104.11	3.01341590407278	5.33742582066712	55.7973507794591	1.73122578896761e-09	2.28105132403803e-08
ENSG00000101079.20	1.67921355054434	5.31430817620716	55.7691630957435	1.73419187446522e-09	2.28346598058668e-08
ENSG00000136160.14	-2.45607	4.53868206229956	55.7538786930842	1.7444663667274e-09	2.29549441045658e-08
ENSG00000198804.2	-2.24238	14.7019260883393	55.7224480452114	1.74929594109933e-09	2.30034699930725e-08
ENSG00000143179.12	2.03356906626784	5.07256286487739	55.7355083296858	1.75071677377771e-09	2.30039637312844e-08
ENSG00000173166.17	-2.06558	6.29005644512712	55.7167233713748	1.75161721253799e-09	2.30039637312844e-08
ENSG00000145386.9	3.3045304641935	3.15781226862845	55.5683074223944	1.76673850826325e-09	2.3187435822457e-08
ENSG00000123610.4	6.53616387790603	3.46221838495482	51.0330730813268	1.78401547728756e-09	2.33989425816635e-08
ENSG00000280088.1	-1.46307	2.80829802447657	55.6881198033638	1.78790798833039e-09	2.34347393187404e-08
ENSG00000145331.13	-1.28996	2.34947653861258	55.6884284384394	1.80077625255766e-09	2.35880613680277e-08
ENSG00000137203.10	6.48488903464033	4.11723049482771	52.7188092994092	1.80284167700482e-09	2.35997715561658e-08
ENSG00000175970.8	2.14617400866482	4.77048249874706	55.584012810831	1.81642365073731e-09	2.37621239400999e-08
ENSG00000196428.12	-1.27437	4.61085105653595	55.5087049260943	1.83903126245749e-09	2.40422607485195e-08
ENSG00000132854.18	-4.14943	0.192454918455379	53.0031741513831	1.84508507261553e-09	2.41057612664802e-08
ENSG00000203499.10	4.88493069641874	3.6343346609502	54.5860426398664	1.85332110039623e-09	2.41976713471046e-08
ENSG00000083223.17	-1.69866	5.04619432280545	55.4335842217036	1.87063130000588e-09	2.44078615090145e-08
ENSG00000116830.11	1.80934312911754	3.58317680860883	55.4662419170556	1.88124870520151e-09	2.45305090064658e-08
ENSG00000261437.1	4.50397795587707	0.677768280816999	49.9141513485972	1.89041448871803e-09	2.46340816880423e-08
ENSG00000116688.16	-1.36051	6.45715584818748	55.3720411835787	1.89701659842866e-09	2.47041347071388e-08
ENSG00000156374.14	-1.15293	2.8220143923404	55.4142853769798	1.90281282247015e-09	2.47636092516045e-08
ENSG00000141295.13	-1.23157	5.28513265350772	55.2487153317438	1.95230112006162e-09	2.53912578210209e-08
ENSG00000169372.12	-1.51953	3.65230789586172	55.2564860311696	1.96062072478052e-09	2.54830097557603e-08
ENSG00000271133.5	2.95742042526683	0.106537019542311	51.0674653108818	1.97479467776966e-09	2.56506857371681e-08
ENSG00000089289.15	1.37587152481943	5.98013584056297	55.1537156908881	1.99754105203996e-09	2.59294214139156e-08
ENSG00000135094.10	-5.41663	8.11649140454538	55.1001513533227	2.02082764612028e-09	2.62148060262326e-08
ENSG00000019169.10	-4.34071	4.19556649635538	55.166320679652	2.02548582660202e-09	2.62583252655884e-08
ENSG00000099953.9	5.58602668385404	6.46037204647263	55.1168602081897	2.03179393964681e-09	2.6300688922618e-08
ENSG00000089063.14	-1.01658	6.53551564784189	55.0750896658078	2.0323793511926e-09	2.6300688922618e-08
ENSG00000154269.14	-4.22129	0.443318967527899	53.0441780111217	2.03267014059943e-09	2.6300688922618e-08
ENSG00000148832.14	-1.61746	3.20480066048358	55.1119948743663	2.03499264952371e-09	2.63138394847912e-08
ENSG00000163602.9	-1.21238	4.79279523964328	55.0074747276862	2.0651112257574e-09	2.66861646915385e-08
ENSG00000166503.8	2.7892056598265	4.90493480827091	55.0357241604978	2.0675534034041e-09	2.67005967083199e-08
ENSG00000168615.11	2.56864904305092	6.77179713539184	54.9886813930122	2.07588441152202e-09	2.67910104769523e-08
ENSG00000148123.14	-3.27514	1.22437444543497	55.1034362463314	2.07835229366314e-09	2.68056884175017e-08
ENSG00000214855.9	-6.1991	5.75778213258432	55.0233282660298	2.09745620427943e-09	2.70347745946342e-08
ENSG00000136193.16	3.29180171159807	6.01920269879657	54.9525771640075	2.10115713437056e-09	2.70540649726957e-08
ENSG00000255717.6	1.95631067262254	5.04150324842565	54.9466322764707	2.10163862217159e-09	2.70540649726957e-08
ENSG00000105173.13	3.34830343261347	2.18397827118484	54.1238142232319	2.11615796578835e-09	2.7223574954516e-08
ENSG00000090539.15	-2.9075	4.69783821793386	54.9123221279532	2.12041446660069e-09	2.72495976898698e-08
ENSG00000140534.13	3.90644443465784	1.58636404231039	52.1633114658527	2.1208859911504e-09	2.72495976898698e-08
ENSG00000132749.10	4.16225875498902	3.14228366589295	54.2231028914438	2.13953364091833e-09	2.74716664945447e-08
ENSG00000112796.9	3.11246680367492	3.74053970137686	54.8583908389054	2.15322424722795e-09	2.76298443851301e-08
ENSG00000101367.8	1.31878877823582	6.28175950833306	54.7937580060309	2.17180488831111e-09	2.78342158490101e-08
ENSG00000162458.12	2.81699431349682	6.43110423895103	54.7987	2.17191439068023e-09	2.78342158490101e-08
ENSG00000244041.7	2.0916119784124	1.25484226087492	54.317612219439	2.18211574012677e-09	2.79471733633782e-08
ENSG00000134690.10	3.50154620956226	2.97498492398421	54.4871054886523	2.18637486120766e-09	2.79839313557113e-08
ENSG00000066185.12	-2.50652	0.964821708161143	54.9247501692541	2.19979335973155e-09	2.81378012858106e-08
ENSG00000141098.12	-1.3057	4.97539229032672	54.7064694385679	2.21511575635756e-09	2.83158134692763e-08
ENSG00000106290.14	1.15263468998385	5.41871871514486	54.6962044142491	2.22228119876522e-09	2.83893957072442e-08
ENSG00000110583.12	1.44049834271647	4.29128511518105	54.6946311152493	2.23158704958616e-09	2.84902108371121e-08
ENSG00000124574.14	1.55862608790071	4.30218945444356	54.6929546674928	2.23326377760333e-09	2.84935605215939e-08
ENSG00000131899.10	1.78676166290206	4.18375018524301	54.6718410851284	2.24803422089908e-09	2.86638591229322e-08
ENSG00000157131.10	-5.68815	7.53956505097103	54.6349109673444	2.2555826474456e-09	2.87419152532821e-08
ENSG00000133328.3	-3.74947	-0.0595357	52.3316563311336	2.26053398583106e-09	2.87868000496539e-08
ENSG00000163032.11	-4.51124	2.58263664204344	54.7729557963319	2.27403778169542e-09	2.89404707201743e-08
ENSG00000152076.18	4.57536439001156	2.42807207157956	52.2656086726405	2.28057786891929e-09	2.90053798909395e-08
ENSG00000182853.11	-1.80231	1.09500210273774	54.7755620054008	2.2928890716701e-09	2.9143560402439e-08
ENSG00000163617.10	1.98203880388364	3.04987441182431	54.6157854866803	2.29549890738833e-09	2.91583360581623e-08
ENSG00000108242.12	-3.40682	5.88564972439639	54.5309797753817	2.30779197549558e-09	2.92960158401601e-08
ENSG00000160963.13	-3.28361	1.52283386929348	54.7068158482694	2.31011707322888e-09	2.93070645826632e-08
ENSG00000198682.12	-2.7271	5.49831951799464	54.5068728878438	2.32083053665372e-09	2.94244505924643e-08
ENSG00000131037.14	4.15146980802704	5.48995845684981	54.5194265672003	2.33833253327683e-09	2.96277026511919e-08
ENSG00000115718.17	-4.21181	7.34450216682434	54.4508401947457	2.35114222332461e-09	2.97712829862336e-08
ENSG00000205593.11	2.48355716643621	4.21045797122048	54.4745431411339	2.36126864519543e-09	2.98807274661477e-08
ENSG00000136819.14	-1.15781	5.63482879663268	54.3983363141917	2.37993172771154e-09	3.00979940906947e-08
ENSG00000122952.16	2.74432029758261	4.03450325787226	54.4377974501021	2.38436139402604e-09	3.01350970163417e-08
ENSG00000169607.12	3.61667071185507	2.16241423851135	53.269709152876	2.38922376815997e-09	3.0177618829687e-08
ENSG00000116785.13	-6.26255	7.02498412538526	54.4021801150724	2.39254638009285e-09	3.02006512364352e-08
ENSG00000161558.10	-1.47037	3.10216522206388	54.4030839400137	2.40249771951433e-09	3.03072755524957e-08
ENSG00000185133.13	3.23464020558508	1.69039854536446	53.0820623470257	2.42625855575447e-09	3.05878628687294e-08
ENSG00000171848.13	3.51250799617902	4.25543155139049	54.3240136547935	2.44045039916036e-09	3.07475382998653e-08
ENSG00000230733.2	2.0647122544067	2.69790220685672	54.3224004717168	2.44958893497744e-09	3.08433866775347e-08
ENSG00000099974.7	-2.1768	2.70653960479426	54.3215956203381	2.46956829803039e-09	3.10755296265586e-08
ENSG00000084110.10	-5.42162	6.05260873737007	54.2540043356841	2.47998012372957e-09	3.11870659005343e-08
ENSG00000163884.3	-3.25036	5.32940404387609	54.227814476391	2.48327627444377e-09	3.1209035449123e-08
ENSG00000087008.15	-1.40839	4.33469216303654	54.2168994928156	2.49041149989217e-09	3.1279195808496e-08
ENSG00000143797.11	2.65109105715415	3.70254193946953	54.2475846740493	2.49599451326733e-09	3.13297853360023e-08
ENSG00000176903.4	2.00515433597575	4.7533282616449	54.1919274293796	2.5102246665584e-09	3.14887833950719e-08
ENSG00000132196.13	-1.46031	3.72233099063618	54.1587319175711	2.53141198015133e-09	3.17348013392214e-08
ENSG00000184949.15	4.43208548577514	1.8033545043875	50.7464004881149	2.54394777886714e-09	3.18721218613541e-08
ENSG00000034510.5	2.77830591221326	10.0568028520056	54.031540521665	2.59368989296786e-09	3.24751252851029e-08
ENSG00000136869.13	-2.029	2.94206585590017	54.0840905826461	2.5982504017456e-09	3.25120202444515e-08
ENSG00000133134.11	3.17243711788441	3.10895066921406	53.9399060428063	2.60093194133409e-09	3.25253723712703e-08
ENSG00000181544.13	2.73966446482889	-0.981814	48.5450037910804	2.62481770304729e-09	3.28037080927982e-08
ENSG00000203995.9	-3.92942	-0.740435	48.3209834366487	2.62961797112524e-09	3.28433252611835e-08
ENSG00000123485.11	4.08774072486087	2.81181096980012	53.0836372606385	2.6368280984028e-09	3.29129732778333e-08
ENSG00000069667.15	-2.30064	5.09050873703735	53.8876444310299	2.68423252544763e-09	3.34839309335405e-08
ENSG00000144357.16	-1.30268	5.23171479083417	53.8820590364365	2.68711630036101e-09	3.34991615019016e-08
ENSG00000162929.13	2.15341792915867	2.61403542203755	53.8913677385759	2.7000447907502e-09	3.36395190812947e-08
ENSG00000150907.6	-2.06008	5.24129877068955	53.8067146992106	2.73521192500161e-09	3.40566003962191e-08
ENSG00000146410.11	3.50607026738738	0.411546510412221	49.2501043527329	2.81030094444951e-09	3.49699338028905e-08
ENSG00000117906.13	1.35720032158833	5.20135875422924	53.6900657651692	2.81573116095329e-09	3.50158765238055e-08
ENSG00000069974.15	-1.26637	4.49893	53.6423108482332	2.8458614522441e-09	3.5368738320117e-08
ENSG00000188338.14	-4.96326	7.76678261093624	53.6175696319478	2.85957168984926e-09	3.55172202612227e-08
ENSG00000162267.12	-5.18477	9.0378972329949	53.5474907652988	2.90691614967021e-09	3.60830146341688e-08
ENSG00000129667.12	2.47890096106849	5.90768708447883	53.5465396629785	2.91467033094738e-09	3.61569879847696e-08
ENSG00000101670.11	-3.34438	4.59759680789021	53.5505800312714	2.92046732001238e-09	3.62066059255197e-08
ENSG00000179913.10	4.44765397514124	6.02002100284139	53.5661242490836	2.92293177648255e-09	3.62148730436761e-08
ENSG00000167595.14	1.78515647501247	3.09880153985284	53.5828124192017	2.92653709691916e-09	3.62197051906074e-08
ENSG00000120054.11	-4.59655	4.45526145128483	53.5889021090798	2.9269175047309e-09	3.62197051906074e-08
ENSG00000234616.8	2.04732278256705	3.88175591330711	53.5174697233402	2.95827476552107e-09	3.65852691382367e-08
ENSG00000074219.13	2.71087608331225	5.57787013317687	53.4835828797152	2.96341511973132e-09	3.66263564430105e-08
ENSG00000127241.16	-4.14994	6.37175943163757	53.4455885656017	2.97915477428894e-09	3.67983151948652e-08
ENSG00000138778.11	3.3566161426318	2.4182609105372	52.8855145245853	2.99673458680811e-09	3.69701650155116e-08
ENSG00000080986.12	3.55321128426718	2.35588866788491	52.6411698355715	2.99691633335771e-09	3.69701650155116e-08
ENSG00000085831.15	5.22695261612226	4.93012691545011	53.2528516548271	2.99857289960022e-09	3.69701650155116e-08
ENSG00000267809.1	-1.63897	0.96092201193271	53.5792465284764	3.03573603150877e-09	3.7405466722187e-08
ENSG00000177082.12	1.19985333621918	4.6686908759185	53.3636595645788	3.04453008140343e-09	3.7467992070833e-08
ENSG00000138075.11	-4.92688	4.42535086686665	53.4283704620878	3.0560977352606e-09	3.7587390094359e-08
ENSG00000117594.9	-4.35739	7.34789109803057	53.3117434006704	3.0738888972328e-09	3.77831395507334e-08
ENSG00000117620.12	-1.44154	4.84710620095724	53.3096877087099	3.07577253375644e-09	3.77832399177178e-08
ENSG00000010256.10	-1.49176	7.38754851105511	53.2935088038337	3.08681705537856e-09	3.78958052392787e-08
ENSG00000007202.14	1.50575912232345	6.66789233661385	53.2877012191069	3.09203803427739e-09	3.79367833365118e-08
ENSG00000267302.5	-1.89131	-0.252884	52.975871675044	3.10000146823608e-09	3.80113387578113e-08
ENSG00000196455.7	-1.05175	4.74442133109187	53.2631832671627	3.11014690447006e-09	3.81125422977214e-08
ENSG00000187758.7	-6.24058	8.81418804733339	53.2399175689622	3.12697434554273e-09	3.82954560275403e-08
ENSG00000135451.12	3.94439027400499	3.05925953048517	52.7437417934487	3.1312830774601e-09	3.83249264146484e-08
ENSG00000159166.13	2.92856334528215	8.26804714858168	53.1872782821405	3.16581266819864e-09	3.87240206518093e-08
ENSG00000133619.17	2.0243238818877	3.25643343328328	53.2356214775005	3.1758780905517e-09	3.88235679686011e-08
ENSG00000259319.1	-2.25464	0.505553187384587	53.2731193262825	3.18432720011479e-09	3.89032478917602e-08
ENSG00000204681.10	2.82016028596702	5.35786326352783	53.1115865544981	3.24059483547318e-09	3.95625603357252e-08
ENSG00000154370.13	1.63474873936477	4.94262788114289	53.0997269673631	3.24222114138203e-09	3.95625603357252e-08
ENSG00000161249.20	4.60724494918016	5.96503577385005	53.1241065178965	3.2466012427116e-09	3.95920270191695e-08
ENSG00000129535.12	-1.54506	0.648589638675532	53.2811487013711	3.25427784922325e-09	3.96616343317917e-08
ENSG00000167695.14	2.50790338382688	3.88287234344302	53.109570410701	3.26132243891747e-09	3.97234594041302e-08
ENSG00000119950.20	-1.45289	5.08388367851998	53.0305786861495	3.28612740928839e-09	4.00014034969933e-08
ENSG00000121957.12	1.89319723774401	3.73361475462206	53.0728460328398	3.28932471792213e-09	4.00161447869923e-08
ENSG00000175336.9	-6.87363	6.66095173929889	53.0672932960376	3.30652433270162e-09	4.02011099617422e-08
ENSG00000169217.8	1.11425129339787	6.09162234862232	52.913468704914	3.38080818191535e-09	4.10794702248895e-08
ENSG00000178623.11	5.14995778707262	4.48024074019577	52.5556813492532	3.39133244109768e-09	4.11825095589836e-08
ENSG00000204588.5	3.20678645838721	3.99910336721635	52.9159874877815	3.40395838470426e-09	4.13109310953326e-08
ENSG00000118997.13	3.3739979962032	1.23380321176677	50.6856728167644	3.41037192853507e-09	4.13638488093122e-08
ENSG00000228253.1	-2.38128	9.17309664391373	52.8658	3.41649227626291e-09	4.14131488553505e-08
ENSG00000244474.5	-6.19224	7.09542051585576	52.8833252883932	3.41919866453431e-09	4.14210320479304e-08
ENSG00000114166.7	-2.29452	4.68288908009602	52.8656292083295	3.42670627921976e-09	4.14870340752171e-08
ENSG00000101076.16	-2.42357	7.02539749956734	52.8030276386513	3.46791642038136e-09	4.1960747270272e-08
ENSG00000065989.15	2.04484623937879	4.7569725271801	52.770010124056	3.51246220434124e-09	4.24742278323281e-08
ENSG00000084754.10	-1.13179	7.96769359729929	52.7360962324719	3.52360359880671e-09	4.25833941820996e-08
ENSG00000213551.4	1.25878981108369	4.78568627362538	52.7317781392064	3.53562002264484e-09	4.2702998187172e-08
ENSG00000212907.2	-2.55437	10.1484557558765	52.7153564270538	3.54104881621077e-09	4.27429415526556e-08
ENSG00000106069.20	-2.98628	4.29844604086204	52.6860081039046	3.58638189270331e-09	4.32642213235933e-08
ENSG00000196878.12	3.85901325338018	7.6387938769598	52.6195454821197	3.62906545075528e-09	4.37529339143722e-08
ENSG00000221829.9	1.59997740696874	3.64192487228806	52.6518226982525	3.63513823094944e-09	4.37999370817628e-08
ENSG00000149179.13	1.73051123077171	4.37683056279109	52.5737143126449	3.68258939180515e-09	4.43369301053799e-08
ENSG00000105556.10	1.15416685309702	3.96569164667583	52.5734948119367	3.68410706822227e-09	4.43369301053799e-08
ENSG00000165092.12	-3.14984	8.5772835583492	52.5465211525632	3.68646990743893e-09	4.43388792568744e-08
ENSG00000020577.13	-1.51305	4.40600772534432	52.5484622699525	3.69302657705625e-09	4.43912371249256e-08
ENSG00000162062.14	2.95410617445736	2.16851417467971	52.1214296878765	3.70685984729233e-09	4.4530947217383e-08
ENSG00000106327.12	-4.39152	8.67722748822392	52.5186983843883	3.71102899157078e-09	4.45544636854499e-08
ENSG00000159202.17	1.10129270098544	6.81211211336086	52.4761719842908	3.74890083188585e-09	4.49823443473332e-08
ENSG00000162227.7	-1.13138	3.8030221338627	52.4927421712129	3.75365074220026e-09	4.50125284835514e-08
ENSG00000078699.21	1.40336571768698	4.65953924075413	52.4648262426675	3.77146654256967e-09	4.51992652983989e-08
ENSG00000166575.16	-1.42178	4.27836468927858	52.4466288516906	3.78794448874789e-09	4.53427983780838e-08
ENSG00000111647.12	-1.43145	4.31821564381283	52.4378423132035	3.79424820078018e-09	4.5391285185818e-08
ENSG00000226268.3	-2.21677	1.0051243772432	52.5961796971718	3.81847627424648e-09	4.56540195970146e-08
ENSG00000113360.16	1.01367997185132	5.43975	52.3983837741577	3.82311327716905e-09	4.56823488029939e-08
ENSG00000188672.16	-3.26745	-0.755472	49.0417533007462	3.83707019770613e-09	4.58179112632435e-08
ENSG00000241316.6	-2.08926	-0.848039	50.8692752302599	3.83900695981113e-09	4.58179112632435e-08
ENSG00000171044.10	3.42264588438323	-0.0704157	47.4888546223358	3.85266872766086e-09	4.59537384176766e-08
ENSG00000187546.13	-4.06621	4.94838448372447	52.3851759209107	3.85632096054065e-09	4.59700840657112e-08
ENSG00000113811.10	-1.07022	4.69231055430537	52.3071690321353	3.90473447774711e-09	4.65196811287364e-08
ENSG00000007968.6	3.02160878748126	1.2260599302374	50.745352197975	3.92527940291294e-09	4.673680783161e-08
ENSG00000109089.7	3.12067257787384	5.27138275668281	52.3059797861139	3.93266384707738e-09	4.67970737526408e-08
ENSG00000243649.8	-3.11571	10.9062437125072	52.267716018871	3.94040854080203e-09	4.68615528116869e-08
ENSG00000102038.15	-2.03274	5.62125074165814	52.2572364274009	3.9507733033431e-09	4.69570967369618e-08
ENSG00000186106.11	-1.62661	4.40646761886182	52.2177	3.99806340851414e-09	4.74911470683525e-08
ENSG00000101342.9	4.31167148461722	3.48553058957462	51.7760283855994	4.00063569057059e-09	4.74936986577696e-08
ENSG00000178999.12	3.94575574411563	2.81967222650187	51.513941445641	4.0132863434599e-09	4.76158225414271e-08
ENSG00000258603.3	-3.24559	-0.582481	49.4406054402609	4.10441472791762e-09	4.86683573329184e-08
ENSG00000100994.11	2.33334112890079	7.35325721011096	52.0186621554877	4.18481670232191e-09	4.95471105846932e-08
ENSG00000225630.1	-2.15095	7.86946022329819	52.0160559567875	4.18531285393989e-09	4.95471105846932e-08
ENSG00000143001.4	5.86283853919639	1.12627024434946	49.1205331941822	4.18590202596782e-09	4.95471105846932e-08
ENSG00000156017.12	-1.51603	3.72359134063939	52.0312103202222	4.19228106347931e-09	4.95934787462444e-08
ENSG00000172476.3	3.18648228758719	-0.120397	47.3641750352269	4.2381113714245e-09	5.01062157797641e-08
ENSG00000176454.13	2.52711238382958	4.63846024553156	51.9905275631296	4.24297853736989e-09	5.01343376034333e-08
ENSG00000125633.10	1.30279499485023	4.80620994780536	51.9574657575077	4.25507181855284e-09	5.02477590015039e-08
ENSG00000197165.10	-2.55419	3.84364587422684	51.9668520768351	4.26388655666722e-09	5.031615723569e-08
ENSG00000112293.14	-4.14405	3.56063389464917	52.0410452849266	4.26585905681319e-09	5.031615723569e-08
ENSG00000167676.4	-3.21952	4.47745733521571	51.9494847938289	4.27624652180317e-09	5.04091646742227e-08
ENSG00000136856.17	-1.56926	4.18099942486983	51.9008011833685	4.32107315520788e-09	5.09078010437532e-08
ENSG00000198300.12	-2.87221	1.51179052509477	52.0496938626614	4.33831948871703e-09	5.10811130448237e-08
ENSG00000106927.11	-4.80274	11.5135626499773	51.8496899354944	4.35589048427047e-09	5.12580430467949e-08
ENSG00000095002.12	1.1956030668746	4.14744635497383	51.8640574933012	4.35994550045148e-09	5.12758097210132e-08
ENSG00000143228.12	4.42663382675606	2.52712785943489	50.1618287015009	4.37382453291361e-09	5.14090251108971e-08
ENSG00000109107.13	-2.7507	5.09590302299132	51.8186609416003	4.39675418210089e-09	5.16484021881076e-08
ENSG00000067208.14	-1.30656	4.25913842097802	51.7785	4.4450229622079e-09	5.21849840306762e-08
ENSG00000066813.14	-5.48175	7.5592355605627	51.7570909831744	4.45599453318928e-09	5.22833231599482e-08
ENSG00000087237.10	-3.35812	2.5089763351848	51.8394828076294	4.51846750482485e-09	5.29546517464813e-08
ENSG00000138356.13	-4.95567	8.8481481376787	51.6793216869036	4.53811754717717e-09	5.31540209915298e-08
ENSG00000167291.15	2.02284855744548	5.61040905917121	51.6699929645592	4.55709587243402e-09	5.33452954364066e-08
ENSG00000187118.12	-1.10141	3.79502544239917	51.6564495478426	4.5866180535644e-09	5.36285590871204e-08
ENSG00000146729.9	1.71077760164789	5.22741707902106	51.6383350867695	4.59322762011712e-09	5.36746888833407e-08
ENSG00000206172.8	-3.28439	3.40411690461776	51.6796758146388	4.61424785038457e-09	5.38614139951787e-08
ENSG00000147180.16	2.30058781409271	2.24594478737934	51.5505075324372	4.61455378515231e-09	5.38614139951787e-08
ENSG00000121410.11	-6.06443	9.6916807640674	51.6005542806714	4.62503916961312e-09	5.39245279150367e-08
ENSG00000124225.15	4.48825976331579	7.98723467191178	51.6082871636471	4.62531441661786e-09	5.39245279150367e-08
ENSG00000087299.11	-1.83685	3.05413346431209	51.6234949554133	4.65162589552429e-09	5.41999163049349e-08
ENSG00000103222.18	2.59316205673491	5.59562801839647	51.5799356128808	4.6643544733549e-09	5.43168122660161e-08
ENSG00000244255.5	-4.22895	2.89228897806372	51.6849151996682	4.71005534773538e-09	5.48173166005066e-08
ENSG00000132394.10	-1.24375	4.36792712041435	51.5039203947126	4.74473627802141e-09	5.51890629659465e-08
ENSG00000229320.3	1.62974116082984	2.62552875473032	51.5545550936964	4.75009347170177e-09	5.52194939878268e-08
ENSG00000169251.12	-1.10532	5.73297697432151	51.4579083200448	4.78691376280782e-09	5.56154352165665e-08
ENSG00000115419.12	1.88111216302575	6.19452679383902	51.4518205038712	4.79873121879998e-09	5.57205989244637e-08
ENSG00000137804.12	2.38592368524955	4.52650844696501	51.4659769835412	4.81334524360658e-09	5.58580952060474e-08
ENSG00000095794.19	-1.11077	4.05617309177368	51.3859762892484	4.89214297011432e-09	5.67398458698463e-08
ENSG00000151090.17	-2.78027	4.05180973085846	51.3879159592098	4.89845235591777e-09	5.67803343856843e-08
ENSG00000070882.12	2.93039279177716	4.63046517539504	51.3807029756801	4.92203991487059e-09	5.70209408424284e-08
ENSG00000072778.19	-1.41826	8.89063754188349	51.3295638932535	4.93757526776751e-09	5.71680410025542e-08
ENSG00000175003.12	-6.40437	8.08025473978605	51.3188432677445	4.96173244985339e-09	5.74147397672294e-08
ENSG00000136783.9	-1.54082	4.35158183035719	51.2940435775166	4.99262365579853e-09	5.77390333924898e-08
ENSG00000021300.13	3.99397897407661	5.81576	51.3029268977719	5.01175599120468e-09	5.7893970973475e-08
ENSG00000108179.13	-1.89175	6.75238225578865	51.2678721072881	5.01176835986004e-09	5.7893970973475e-08
ENSG00000166797.10	-1.44924	5.75818466433135	51.2547202675001	5.02775277816769e-09	5.80453337931038e-08
ENSG00000257556.1	3.4389051579362	0.331751458858032	47.1192680764549	5.04180346489567e-09	5.81742111132808e-08
ENSG00000107819.13	2.39860936310428	5.87731630602009	51.2428304654564	5.05320324894633e-09	5.82723712955196e-08
ENSG00000171564.11	-5.519	12.1555561664083	51.1666459937973	5.13601603819197e-09	5.91934663074459e-08
ENSG00000272414.5	-2.21361	5.55365249653427	51.160471267361	5.14485907783923e-09	5.92614814077468e-08
ENSG00000105771.13	1.40900754867098	4.79438673592093	51.1681957448129	5.14833729356956e-09	5.92676589235728e-08
ENSG00000091844.7	4.44177604219374	1.86398795510415	48.1985637216315	5.16164435238713e-09	5.93869144050207e-08
ENSG00000171813.13	2.02549897156431	4.8038774559921	51.1598455868459	5.16770057282061e-09	5.94226573858698e-08
ENSG00000103264.15	-1.23627	5.06335975126322	51.1288724899364	5.18438518686418e-09	5.9580504263871e-08
ENSG00000267467.3	-6.33413	6.09777432170147	51.1833119559957	5.19235278400201e-09	5.96307157877561e-08
ENSG00000182718.16	2.31876200773393	9.73223203497249	51.1197452705475	5.19467418879738e-09	5.96307157877561e-08
ENSG00000010610.9	-2.33009	6.00966772923164	51.0773171884448	5.24893384131633e-09	6.02192603457624e-08
ENSG00000198089.14	1.57170146050605	4.56233492785961	51.045592746167	5.30972374812749e-09	6.08820117414777e-08
ENSG00000004142.11	-1.08478	7.26295300373915	51.0151946848192	5.32796475407248e-09	6.10564152079318e-08
ENSG00000173950.15	1.59729381450046	3.19907383263947	51.0415177475313	5.3676921124751e-09	6.14767056838678e-08
ENSG00000261716.1	2.86524380866373	3.57086173498951	50.9938367632902	5.40374081743123e-09	6.18544105158918e-08
ENSG00000158006.13	-1.12972	4.51394396491474	50.9101017481499	5.47071890231857e-09	6.25855212981885e-08
ENSG00000168078.9	4.17558293773384	2.16802315745978	49.0739702814213	5.51014198125785e-09	6.29650143814071e-08
ENSG00000162814.10	4.59591952906207	1.32520174332677	46.4564994301495	5.67579376014064e-09	6.4821168419384e-08
ENSG00000237361.2	-3.8321	-0.369438	47.6416980400123	5.69094511346756e-09	6.49573825812563e-08
ENSG00000251580.1	-2.72355	-0.067511	50.1535391482248	5.70944873087788e-09	6.51316841066057e-08
ENSG00000272405.1	5.42034559409703	4.41116112020983	50.171324765307	5.73063617054789e-09	6.53363872619456e-08
ENSG00000164611.12	3.80470294734648	3.4420332992326	50.5446050191497	5.73516286961026e-09	6.53510131058644e-08
ENSG00000111247.14	2.78502799472743	2.11539866653827	50.3320865393123	5.83979561071213e-09	6.65056655587375e-08
ENSG00000236810.5	-1.91486	0.811735002956144	50.8204467222388	5.84939177724552e-09	6.65773145448521e-08
ENSG00000162599.15	-2.05499	5.60459159715253	50.5651735479032	5.94443689808749e-09	6.76209066904972e-08
ENSG00000135047.14	-1.53901	6.77960024313633	50.5544061768847	5.95937489914723e-09	6.77525771547517e-08
ENSG00000167363.13	-1.81914	5.44995112020377	50.5495262205932	5.96777742864477e-09	6.78098387351819e-08
ENSG00000010327.10	-1.65259	5.90874815098444	50.5253582466244	6.00172911566941e-09	6.81571785593438e-08
ENSG00000166508.17	1.38793003467326	6.33882434722535	50.4668120844824	6.09273080322885e-09	6.91516364855484e-08
ENSG00000186910.3	-6.11544	6.93794870348929	50.4685479036019	6.11789027247125e-09	6.93980953993276e-08
ENSG00000273062.1	-1.94594	-0.0726171	50.3146162988315	6.12290590758114e-09	6.94159045661957e-08
ENSG00000196588.14	1.5111354960548	5.6939091773948	50.4215123024827	6.16167800238847e-09	6.98161783105277e-08
ENSG00000145388.14	-1.06492	4.06547298321536	50.4146422854892	6.19241389545658e-09	7.01249973793526e-08
ENSG00000197448.13	-1.40578	7.43142337037441	50.3702135883244	6.23318276296605e-09	7.0547022439727e-08
ENSG00000141577.13	1.49067975772506	3.89800157811509	50.3976419263584	6.23748818914997e-09	7.05561128908565e-08
ENSG00000134389.9	-5.95021	5.13805224716961	50.4305177757938	6.29301341610839e-09	7.11442470712231e-08
ENSG00000123838.10	-4.34556	8.84191926839665	50.3208966032857	6.30870367879145e-09	7.1246382883591e-08
ENSG00000256162.2	-4.11275	4.01846804360171	50.385395367878	6.30912077158375e-09	7.1246382883591e-08
ENSG00000005981.12	-3.49496	-0.537461	47.4594055579795	6.34709146343241e-09	7.16350165951313e-08
ENSG00000155265.10	4.02191459698452	4.5482390669585	50.2278884233626	6.4765257915184e-09	7.30549208263884e-08
ENSG00000104880.17	1.60833460666454	6.50654796453635	50.2095864763847	6.48770666577313e-09	7.3140088689796e-08
ENSG00000158427.14	3.5748580985381	0.317301919267672	45.966974323256	6.50279542084768e-09	7.3269192700446e-08
ENSG00000259049.1	-2.32393	3.00140918724598	50.2470514010366	6.51423365942648e-09	7.33570437690363e-08
ENSG00000135775.13	1.36841200977414	5.05843926354517	50.1922088993421	6.52310188311495e-09	7.34158718085105e-08
ENSG00000159363.17	1.66720987627365	4.67906812124568	50.1678	6.5730922955647e-09	7.39305850040047e-08
ENSG00000104140.6	5.68933347693485	4.51759966738473	49.4820661176364	6.57617434365017e-09	7.39305850040047e-08
ENSG00000151746.13	2.54647547041696	3.13939553672392	50.1738577808002	6.59209382599128e-09	7.40682220961631e-08
ENSG00000163975.11	4.3547875559036	5.92845307628164	50.1669131442296	6.61082889071006e-09	7.42373237637931e-08
ENSG00000132359.13	2.82941208286708	4.40889219947823	50.1611027423822	6.62220017407673e-09	7.43235903659888e-08
ENSG00000130675.14	7.63094702475879	1.80569145960734	51.3764930249513	6.63849839043983e-09	7.44650270455461e-08
ENSG00000080618.13	-4.0841	8.18088476280198	50.0735517754429	6.70213738782187e-09	7.51145777172904e-08
ENSG00000243943.9	1.49247130571987	5.01490274900256	50.0815938453223	6.70386234169007e-09	7.51145777172904e-08
ENSG00000170099.5	-3.2294	7.86095491985262	49.9892214115149	6.84205478736547e-09	7.66203645059838e-08
ENSG00000013364.18	1.78138922365781	8.30284460913601	49.9832110544125	6.85214189807109e-09	7.66906948214112e-08
ENSG00000180432.5	-6.65388	7.87808548193942	49.9504434240464	6.93540931725004e-09	7.75795425348802e-08
ENSG00000115507.9	4.4242463052723	1.74744034128441	46.8984867423642	6.94105940682439e-09	7.7599657497161e-08
ENSG00000221886.3	1.72411206862102	2.34411709713868	49.9747691632232	6.94776171750259e-09	7.76315072439308e-08
ENSG00000235162.8	4.89026859701636	6.21401168393629	49.9614564629963	6.95542752610577e-09	7.76740814528419e-08
ENSG00000164078.12	4.65127496825291	4.73156598542875	49.7495035819018	7.17496580113808e-09	8.0037021611145e-08
ENSG00000161381.13	2.77829175142698	3.58238683860526	49.7753758078504	7.28268094766094e-09	8.11834614029111e-08
ENSG00000281991.1	2.95383879411228	4.58674298318498	49.7683768092565	7.289690911256e-09	8.11834614029111e-08
ENSG00000244062.1	-5.48096	0.676971912570335	45.2452724808291	7.28982833703297e-09	8.11834614029111e-08
ENSG00000100526.19	3.49431530502801	2.07114793826643	48.7449062352252	7.41859059949564e-09	8.25562009651764e-08
ENSG00000143627.17	-4.96553	5.90317336797318	49.6786695960433	7.42128859068472e-09	8.25562009651764e-08
ENSG00000149925.16	2.22838415085677	9.51627776504411	49.6008869582604	7.52685180792261e-09	8.36381448000049e-08
ENSG00000278259.4	1.43879791722548	5.37254770051808	49.5409021912158	7.65039837103096e-09	8.4917314370683e-08
ENSG00000176381.5	-3.40422	1.90846588521371	49.6818923522626	7.6802545169705e-09	8.52017662438809e-08
ENSG00000197461.13	2.78393523772425	5.38716846276159	49.4827253641345	7.78628141895189e-09	8.63304487981314e-08
ENSG00000172831.11	-3.10632	8.00533978968723	49.447206881502	7.81728401254608e-09	8.66265146956839e-08
ENSG00000110723.11	-2.08468	3.03732182612082	49.4778079053424	7.85043163682502e-09	8.69460119601302e-08
ENSG00000158296.13	-3.72945	3.44044897903946	49.4823973812893	7.90716097434714e-09	8.75261895545041e-08
ENSG00000172497.8	-5.87602	4.61865096442973	49.5088086460422	7.94797721093942e-09	8.79296808850003e-08
ENSG00000186871.6	3.0751081446967	0.610495315716568	46.7883254231755	7.9663035861001e-09	8.80840571051441e-08
ENSG00000183943.5	2.04805220747015	4.79259877140973	49.3338471952357	8.07454050494874e-09	8.92318667102014e-08
ENSG00000166135.13	1.08498429243565	5.28942847042274	49.2984496073771	8.11733189815535e-09	8.96555747917969e-08
ENSG00000143416.20	-3.19105	6.87715233369953	49.2652573286085	8.17634847746454e-09	9.02579268093155e-08
ENSG00000235863.3	2.12303441720164	3.08990145025128	49.3054503963132	8.19680950376036e-09	9.04342411077526e-08
ENSG00000221944.4	2.22644660356782	2.84224319086906	49.2783305359221	8.22208478534911e-09	9.06634483227385e-08
ENSG00000066557.5	-1.15056	3.68536737681662	49.2569925786588	8.23442677031593e-09	9.07498696470376e-08
ENSG00000214435.7	-2.49764	4.69414461726275	49.2306090356339	8.27394829096149e-09	9.11355725914216e-08
ENSG00000185813.10	-1.92045	6.37350610964873	49.1638859792317	8.38380379018317e-09	9.22558571741328e-08
ENSG00000138772.12	3.52666303233304	5.46819784436432	49.1940156123876	8.38481457787338e-09	9.22558571741328e-08
ENSG00000164932.12	4.87424615125382	4.26913495549835	48.8814918955464	8.41401092222605e-09	9.25265633401561e-08
ENSG00000160408.14	-1.41906	5.3944398246423	49.1474318317303	8.4189021020262e-09	9.25298427427277e-08
ENSG00000152128.13	4.66216622688112	3.26120009058985	48.2604850238788	8.45973554599557e-09	9.29279347380735e-08
ENSG00000132361.16	-1.36416	7.48055342934402	49.0847873328037	8.54947702884571e-09	9.38625418109677e-08
ENSG00000187017.14	-3.0259	5.32270920607606	49.0380446998693	8.66329412924114e-09	9.50603069322941e-08
ENSG00000269680.1	3.21158817069352	-0.394104	44.5680815193244	8.69226778850321e-09	9.53263074943852e-08
ENSG00000231074.8	1.25561112437096	4.24129751523227	49.0037891504369	8.75610197875668e-09	9.59741188596475e-08
ENSG00000140284.10	-4.00604	6.7964038375994	48.9773804827236	8.78182498048803e-09	9.62037227063142e-08
ENSG00000186212.3	-2.45014	3.35205208162506	48.9766438833708	8.87496790948853e-09	9.717125190465e-08
ENSG00000139405.15	-1.18618	4.61120257433078	48.9322360590004	8.88249971762068e-09	9.72008904460544e-08
ENSG00000079691.16	1.71014011594638	4.54396731785688	48.9046321479966	8.97785782915301e-09	9.81910552801936e-08
ENSG00000160282.13	-4.99696	8.11753913749603	48.8481175936425	9.06600881078892e-09	9.91013638101755e-08
ENSG00000111452.12	-2.36166	2.36047107079088	48.9087	9.1477905618051e-09	9.99411001399814e-08
ENSG00000148584.14	-3.30217	7.01874547915855	48.7555693755984	9.27673218931733e-09	1.01240003621878e-07
ENSG00000145692.14	-6.50393	8.05972570336918	48.7412585652383	9.338276329429e-09	1.018564780361e-07
ENSG00000172469.14	-1.94202	4.00104051065021	48.6593078449143	9.54327613875355e-09	1.04036169421715e-07
ENSG00000140505.6	-7.03169	7.02863261470009	48.6747736251373	9.56886272787924e-09	1.04258684973421e-07
ENSG00000167608.11	3.56043105947094	6.89305701735113	48.6088225210269	9.64351948318406e-09	1.05015320815257e-07
ENSG00000171302.16	1.19671991529429	5.85518432759423	48.5283818507449	9.82423626809329e-09	1.06925480203678e-07
ENSG00000139914.6	-3.58885	1.40241390236552	48.5867440317344	9.85870848030751e-09	1.07242732745289e-07
ENSG00000145826.8	-6.06787	5.57459800171546	48.5687079606218	9.89251066378344e-09	1.0755235824748e-07
ENSG00000177602.5	2.87866275325204	0.267202898541067	45.671251446749	9.91556186859347e-09	1.0773182563236e-07
ENSG00000116690.11	-5.39724	7.31752	48.4906948669428	9.91971292306301e-09	1.0773182563236e-07
ENSG00000147224.10	-1.19029	4.89252010447638	48.4536063876176	1.00027301611515e-08	1.08574893225516e-07
ENSG00000090924.14	2.22754358321358	5.11158323667827	48.4308202646441	1.00947597814848e-08	1.0951482528691e-07
ENSG00000114923.16	5.71808783565141	5.06164426598979	48.1215245884143	1.01225060188264e-08	1.09756731030827e-07
ENSG00000115109.13	-1.4308	5.18143793227432	48.3883143920505	1.01668454804297e-08	1.10178197444184e-07
ENSG00000115423.18	-2.38811	1.45341701366379	48.5444382529748	1.01819883982906e-08	1.10267588691714e-07
ENSG00000180592.16	-3.12346	0.512059913438997	48.1810393823545	1.01860410282577e-08	1.10267588691714e-07
ENSG00000185513.14	1.82053294955698	2.53087629369252	48.4178749243042	1.02125870229596e-08	1.10495584406307e-07
ENSG00000105048.16	8.22209861884805	3.8599052388057	44.5763336704326	1.02467198638614e-08	1.10805377550914e-07
ENSG00000255471.1	-2.26785	-0.965857	46.4702678777993	1.03512808961388e-08	1.11876021960093e-07
ENSG00000073849.14	-2.77475	8.56630546060813	48.3090059312449	1.03678471031883e-08	1.11994985383824e-07
ENSG00000134365.12	-5.8809	4.44156340459844	48.4057533107836	1.04676650365092e-08	1.13012636562441e-07
ENSG00000226608.3	-2.2462	-0.403122	47.5901624779911	1.05191167772148e-08	1.13507298657616e-07
ENSG00000204710.2	-3.72948	-0.578236	44.8722187816437	1.0543994542869e-08	1.13714836220899e-07
ENSG00000197956.9	4.58555996723872	9.61383410615982	48.2203621214234	1.06038592533297e-08	1.14238154287476e-07
ENSG00000229589.1	-1.69308	-0.701657	47.4025824383606	1.08162932494612e-08	1.16464480921243e-07
ENSG00000198113.2	2.16851896530324	5.00101029647816	48.1494431763463	1.08326231368369e-08	1.16578005189485e-07
ENSG00000092470.11	2.32407274471476	2.55790560589111	48.1039439669577	1.09070178936447e-08	1.17315954343495e-07
ENSG00000184162.14	1.48582725257331	4.41808263254875	48.1188689406595	1.09145585513498e-08	1.17334416529079e-07
ENSG00000089847.12	-1.94966	2.10474614946639	48.1883671531407	1.09596248882964e-08	1.17756054933131e-07
ENSG00000103485.17	-2.98366	6.88480869279014	48.0485585342208	1.10653617599744e-08	1.18828772929874e-07
ENSG00000152749.7	-1.46389	3.74653472582218	48.0518705173396	1.1109376529025e-08	1.19237879357346e-07
ENSG00000159714.10	2.69641617234501	4.76109335671703	48.0545330675843	1.11269097737038e-08	1.19362473003747e-07
ENSG00000185650.9	-1.41034	7.92782591506241	48.0189640992496	1.11476293089953e-08	1.19521096359244e-07
ENSG00000050344.8	2.80355785044922	4.80703533642692	48.0294874963868	1.11995248312249e-08	1.20013631515881e-07
ENSG00000099917.17	1.08385781665873	6.45604052531432	47.9974572885508	1.12089047529001e-08	1.20050289820269e-07
ENSG00000183248.11	5.72822724717807	4.1404608061638	46.8998728633033	1.13749069050136e-08	1.21713284432766e-07
ENSG00000091157.13	-1.19737	3.87059318664442	47.9561746551508	1.13762590383649e-08	1.21713284432766e-07
ENSG00000181638.17	1.34083984278457	3.52587100397788	47.9539270255008	1.14464540641534e-08	1.22399290645666e-07
ENSG00000229953.1	4.64630854946818	1.02260580095505	43.6539769450833	1.14782797929106e-08	1.22624970771316e-07
ENSG00000179918.16	-1.70912	8.07471940185006	47.9018121583013	1.14797326950612e-08	1.22624970771316e-07
ENSG00000165471.6	-6.01101	5.88634446334016	47.9463121708315	1.14961749518952e-08	1.2273552759983e-07
ENSG00000168827.14	-1.2461	5.4249017226569	47.8702941112771	1.15720611274916e-08	1.23463572009562e-07
ENSG00000159314.11	1.74604335003164	5.06782800384151	47.8786109997839	1.15766250137031e-08	1.23463572009562e-07
ENSG00000132855.4	-5.8185	7.57380640358887	47.8704358127526	1.15913033401475e-08	1.2355470745535e-07
ENSG00000167173.18	2.05976470425926	5.39939674852409	47.863361176948	1.16193926351032e-08	1.23788621907345e-07
ENSG00000168411.13	1.27958737597532	4.64940454490705	47.8294160299797	1.17226713145558e-08	1.24822905022749e-07
ENSG00000147894.14	-1.62502	3.25862035798181	47.8386571199539	1.1755334294612e-08	1.25104577231512e-07
ENSG00000239521.7	2.39284854476924	3.69564007651845	47.8473612519668	1.17683508646949e-08	1.25176978099337e-07
ENSG00000111676.14	1.32715671737789	7.00486713164407	47.7883933597851	1.18111336515896e-08	1.25565751211042e-07
ENSG00000186529.14	-4.33027	7.03405636626642	47.7775512306319	1.18457445046291e-08	1.25867283117225e-07
ENSG00000002549.12	-1.27857	6.57189649684827	47.6470784102181	1.22380136466518e-08	1.29966801753003e-07
ENSG00000203780.10	3.90278583411702	1.03864533175552	44.4788576787885	1.22560432559855e-08	1.30079372112042e-07
ENSG00000135622.12	1.75331349292521	2.94652852660779	47.692365404044	1.22615272332357e-08	1.30079372112042e-07
ENSG00000277972.1	-1.38752	5.97688370991452	47.6365743031092	1.2270407681741e-08	1.30105070082292e-07
ENSG00000174705.11	2.50837775138031	5.09793704283196	47.6375487373867	1.2324657315269e-08	1.30611544594113e-07
ENSG00000123136.14	1.41143654664667	5.80389013191307	47.6179021083762	1.23393506853743e-08	1.30698506260542e-07
ENSG00000226711.6	2.82497377561429	0.117703032641698	44.6633191462424	1.24037274886395e-08	1.31311347339008e-07
ENSG00000141349.8	1.62558662267371	5.35630518638186	47.5973734147487	1.24135081238397e-08	1.31345869045627e-07
ENSG00000121210.15	-1.90484	4.48218294407345	47.5842375174878	1.24651394487436e-08	1.31822939283144e-07
ENSG00000174885.12	-3.22486	0.536524601928604	47.3218525759839	1.25431506999744e-08	1.32578338930579e-07
ENSG00000171067.10	-1.22362	5.5865488464021	47.5315324818326	1.26003135647979e-08	1.33112699043743e-07
ENSG00000100650.15	-1.02154	7.10227311359128	47.4862953314515	1.27433627639655e-08	1.34553347087447e-07
ENSG00000279191.1	2.91934191001103	-0.326901	43.5745586357897	1.28037960029768e-08	1.35120625602918e-07
ENSG00000134253.9	3.49130434858016	3.55578805284913	47.4207379000247	1.28282520803577e-08	1.35307835817218e-07
ENSG00000146147.14	-4.83767	3.3229150179065	47.5908577510872	1.28540720004776e-08	1.35509227902471e-07
ENSG00000105379.9	-1.86561	7.57727864854291	47.4342370704183	1.29116151858555e-08	1.36044665028371e-07
ENSG00000203727.3	-2.9535	3.11123046429309	47.4919169955288	1.29316118310408e-08	1.36184135885075e-07
ENSG00000182986.12	2.43426005343927	4.14549225030227	47.3536192030418	1.32886831525055e-08	1.39871374498629e-07
ENSG00000112559.13	4.3903336278432	4.17843680597669	47.1896254608949	1.33613854801825e-08	1.40500536813199e-07
ENSG00000144035.3	-3.71423	4.26407096605206	47.3309018777195	1.33674933187682e-08	1.40500536813199e-07
ENSG00000065491.8	1.12867987595032	3.82433223249616	47.3209200097103	1.33693799796934e-08	1.40500536813199e-07
ENSG00000073060.15	-2.4431	7.18843143663278	47.2901827657433	1.33894126214537e-08	1.40637698994685e-07
ENSG00000221963.5	-1.56379	6.47888602742299	47.2833352721224	1.34125879501764e-08	1.40749648039863e-07
ENSG00000125841.12	2.5269321956082	4.89175732901402	47.3052963667054	1.34140436928689e-08	1.40749648039863e-07
ENSG00000107789.15	-1.25423	4.54910176936592	47.2359698444695	1.35820426202887e-08	1.42438225209961e-07
ENSG00000130649.9	-6.22349	10.7160334173039	47.2296370835969	1.35956925729673e-08	1.42507191766389e-07
ENSG00000100379.17	2.73758114132238	4.34099738889677	47.2386156646623	1.36835391950675e-08	1.43287763178263e-07
ENSG00000082153.17	-1.19768	7.80899862049271	47.2019869676556	1.36909968602545e-08	1.43287763178263e-07
ENSG00000185379.20	1.17928859947587	4.00469685827666	47.2184824983015	1.36960799623115e-08	1.43287763178263e-07
ENSG00000125885.13	1.66064296722226	3.29305230049653	47.248730718332	1.36986117284491e-08	1.43287763178263e-07
ENSG00000189241.6	-1.29194	5.98126604095155	47.193607385396	1.37200627531781e-08	1.43437666956682e-07
ENSG00000128655.16	-3.00021	2.50285129894207	47.2757856653058	1.38021206226569e-08	1.44220706464754e-07
ENSG00000174840.8	-1.15057	4.36275679867918	47.172	1.38254605390992e-08	1.44389698299996e-07
ENSG00000151725.11	2.15079443630956	2.93054613992808	47.1607071597487	1.39792705282217e-08	1.45874915208476e-07
ENSG00000100075.9	-1.5301	6.71719038218437	47.1187517809326	1.39821533439674e-08	1.45874915208476e-07
ENSG00000138119.16	3.35033144455942	6.57789914088591	47.0677181565852	1.42014970690664e-08	1.47994089960496e-07
ENSG00000196935.8	2.82648097270672	4.81289790002174	47.0839309077825	1.42073150989575e-08	1.47994089960496e-07
ENSG00000177181.14	3.80132490755203	2.00387238794717	45.7449988625096	1.43567198457733e-08	1.49406935125304e-07
ENSG00000131375.9	-1.19851	4.17873594172646	47.0268623476084	1.43577795295636e-08	1.49406935125304e-07
ENSG00000181788.3	-1.31983	5.31529408255582	46.9983590864424	1.44162495972857e-08	1.4993792689051e-07
ENSG00000275152.4	-5.58927	4.66017930851625	47.0724454417892	1.45008096892655e-08	1.50683344451889e-07
ENSG00000168096.14	1.54390336130414	4.49820305578519	46.9886463699662	1.45028792262589e-08	1.50683344451889e-07
ENSG00000216588.8	-3.58516	1.18509305327924	46.9540144714662	1.45822637404231e-08	1.51430043976579e-07
ENSG00000184990.12	-1.13528	5.20494738718557	46.9462915821746	1.4607677262031e-08	1.51615799134918e-07
ENSG00000196371.3	2.26272939508266	4.7245651111539	46.9619718075584	1.46247743068226e-08	1.51637006271358e-07
ENSG00000007933.12	-4.98302	7.89699019362701	46.8989465200225	1.47839794781655e-08	1.53064347282983e-07
ENSG00000260549.1	-3.19628	2.53847576943287	47.0092907160302	1.47852288202464e-08	1.53064347282983e-07
ENSG00000073754.5	-5.44089	3.98109167317203	46.9869281503017	1.49428518998053e-08	1.54616689457358e-07
ENSG00000228172.5	-1.83844	-0.534596	46.2963067734623	1.49832709411598e-08	1.54868678790113e-07
ENSG00000152558.14	-1.14341	8.17405067082667	46.8444346789878	1.49882537781418e-08	1.54868678790113e-07
ENSG00000137204.14	-6.005	7.1737419661541	46.8590462460103	1.49902672312479e-08	1.54868678790113e-07
ENSG00000143621.16	1.15033164221263	7.07601912570593	46.8347134115961	1.50252951608813e-08	1.55150997596676e-07
ENSG00000145022.4	-1.0612	4.91683393208298	46.8191681845367	1.50877653731173e-08	1.55716250618249e-07
ENSG00000148290.9	-1.34431	5.4655411384429	46.8076271082656	1.51304564288521e-08	1.56076894631672e-07
ENSG00000112742.9	3.69507989453063	1.77417175310476	45.3505903506296	1.52153475321207e-08	1.56872257616225e-07
ENSG00000197136.4	1.06720249133604	5.80027809544229	46.7419843330218	1.53954698605599e-08	1.58648151309892e-07
ENSG00000135373.12	4.16508156185283	5.3138538673702	46.7627872433758	1.54375550866022e-08	1.59000503463541e-07
ENSG00000069849.10	2.42740347508578	5.82170638119566	46.722434307759	1.54917298968895e-08	1.59476949669257e-07
ENSG00000183814.15	1.78286336431264	2.29306189693896	46.731798833892	1.55615406937538e-08	1.60113788976693e-07
ENSG00000204923.3	-1.46772	1.61537240825993	46.8185663306881	1.55759301820226e-08	1.60180035450243e-07
ENSG00000166311.9	-1.46367	5.71791613078999	46.6633860456914	1.56935365605786e-08	1.61307136504804e-07
ENSG00000124766.5	2.76096785358304	6.93565580458091	46.6620323161634	1.57128257781528e-08	1.61423043409825e-07
ENSG00000105697.7	-5.31958	7.36318668628084	46.6138555387714	1.5898743441703e-08	1.63249788673063e-07
ENSG00000164080.13	-1.10599	4.13851236583325	46.6156134060926	1.59379531257986e-08	1.63569028870269e-07
ENSG00000142731.10	2.42399652691696	1.79056867869723	46.3118379253941	1.6146660452831e-08	1.65626589349661e-07
ENSG00000113905.4	-6.19986	10.4537019389195	46.5391703795166	1.6197268334106e-08	1.66061154126666e-07
ENSG00000100271.16	1.80259431014018	2.67281547621147	46.5800922976137	1.62312983409487e-08	1.66325399988175e-07
ENSG00000203950.6	1.29583725002678	5.11099752131289	46.4983319233261	1.63928245742947e-08	1.67895192615018e-07
ENSG00000147573.16	-4.88254	3.12278176350439	46.6245308832495	1.64246704610821e-08	1.68135879628536e-07
ENSG00000158710.14	1.86077048436355	9.44381037911495	46.4754196493162	1.64623497034454e-08	1.6843600666613e-07
ENSG00000126218.11	-3.04086	6.2329373979384	46.4697543252968	1.64878144216513e-08	1.68610918445983e-07
ENSG00000277283.1	1.91847831365944	1.31842846341424	46.2413352720746	1.65527965090217e-08	1.69120675351618e-07
ENSG00000188001.9	-2.45332	1.27357998975798	46.6101682655705	1.65544510966639e-08	1.69120675351618e-07
ENSG00000198455.4	-1.64067	4.39133107340375	46.4040294100434	1.6803282543903e-08	1.71575737521272e-07
ENSG00000214447.4	3.00780928519781	1.67489356608161	45.6029845043855	1.71161781576007e-08	1.74682130275088e-07
ENSG00000234741.7	2.22005039142666	7.16574823558846	46.2457820455362	1.7466083669459e-08	1.78141624991218e-07
ENSG00000231752.5	-2.25105	1.16260178205346	46.4005683096706	1.74728408112105e-08	1.78141624991218e-07
ENSG00000166741.7	-3.20363	8.78859114145539	46.2339331752912	1.75083002887359e-08	1.78334143079228e-07
ENSG00000120885.19	-2.41037	11.4803909899638	46.2336800851977	1.75094279266709e-08	1.78334143079228e-07
ENSG00000255439.6	-1.74755	1.43529685080384	46.368870423031	1.75417911331508e-08	1.78573483662686e-07
ENSG00000167740.9	-1.31758	4.65358976992126	46.1888438235221	1.77197715075676e-08	1.80203188688267e-07
ENSG00000101150.17	1.04936981145163	6.61756165928351	46.1835994498039	1.77349742867976e-08	1.80266797165401e-07
ENSG00000120137.6	-1.47468	6.19486821596461	46.167263681782	1.78091634318877e-08	1.80929604890978e-07
ENSG00000213949.8	-1.76397	6.32248731020488	46.153572720076	1.78716012364513e-08	1.81472418603603e-07
ENSG00000173681.16	1.16008192051002	3.69285165220465	46.0867839809802	1.83155635506178e-08	1.85886822816496e-07
ENSG00000167460.14	2.13856491798952	8.61402002252658	46.0454239265161	1.83729054490843e-08	1.8637490089489e-07
ENSG00000185038.14	-4.45796	1.51889333192762	45.8199916762046	1.8507546492184e-08	1.87551826776428e-07
ENSG00000078177.13	-1.61161	3.61943212611849	46.0336889694303	1.85200552587142e-08	1.87584229885397e-07
ENSG00000184232.8	-2.69297	7.40873199854657	46.0083731949294	1.8548021329456e-08	1.87773084272976e-07
ENSG00000101152.10	1.05420571306325	5.98089978307883	46.0053406011264	1.85753458404374e-08	1.87955257308615e-07
ENSG00000172167.7	1.95313444269147	1.50585604428751	45.8499465289348	1.85986095849404e-08	1.88047601389332e-07
ENSG00000136630.12	-1.74405	3.54962601530655	46.0202923665919	1.86031405524143e-08	1.88047601389332e-07
ENSG00000149084.11	-1.76226	6.25584812843427	45.9727222777351	1.87181941025033e-08	1.89115716343546e-07
ENSG00000177692.11	-1.65995	0.251748410208682	46.0613696119771	1.8748614127714e-08	1.89328110384424e-07
ENSG00000157600.11	1.84431126022358	4.20213606470214	45.9640362920158	1.88677583804091e-08	1.90340440827101e-07
ENSG00000204175.5	3.94631597559809	3.18570276795603	45.5902687454044	1.90865365571299e-08	1.92432178520581e-07
ENSG00000183576.12	-1.0635	5.42572668734021	45.8955002570083	1.90942085209293e-08	1.92432178520581e-07
ENSG00000185664.14	-1.59516	1.91947555897499	45.9694903385677	1.92173468953404e-08	1.93576335276763e-07
ENSG00000174738.12	-1.46223	4.75117488263937	45.8599355379811	1.92730113681499e-08	1.93971610821893e-07
ENSG00000175198.14	-1.65206	5.67044943929944	45.8584348247428	1.92765545079539e-08	1.93971610821893e-07
ENSG00000215045.8	4.35737952124698	-0.319875	43.5473385939783	1.9285472871848e-08	1.93971610821893e-07
ENSG00000184216.11	1.49019187468523	7.01965664651893	45.847964440106	1.93265359800749e-08	1.94198521189484e-07
ENSG00000224081.7	3.69388040282088	1.91269258243101	44.6530441876159	1.93273123689524e-08	1.94198521189484e-07
ENSG00000156049.6	-2.31698	1.49246006220347	45.9810985205152	1.93866937398559e-08	1.9469807182609e-07
ENSG00000175793.11	5.0684427447235	5.27359359024076	45.8109003222978	1.94089640760893e-08	1.94824609006923e-07
ENSG00000163082.9	4.90709846370119	4.65228609775995	45.7107632590843	1.94453601439339e-08	1.95092741762795e-07
ENSG00000242612.6	-1.78557	5.86312725018019	45.8105837786316	1.95128307078572e-08	1.95672218735934e-07
ENSG00000128581.15	1.58128546391879	4.43501412459642	45.8014112132065	1.96350282963519e-08	1.96799641820053e-07
ENSG00000006125.16	1.07796624773621	7.48305196177814	45.7788025398734	1.96725929725214e-08	1.9707809946515e-07
ENSG00000119979.15	-1.07558	4.44580268771231	45.7671837035069	1.97566769277708e-08	1.97822074247948e-07
ENSG00000244005.12	-1.01125	4.9730566536374	45.7564184537513	1.9789917583121e-08	1.98056472741955e-07
ENSG00000111665.11	3.32733940394311	2.81233617731258	45.531968188653	1.99390554281317e-08	1.99449955638104e-07
ENSG00000162437.14	2.56495787521027	4.42460142753976	45.7367560573077	2.00368875184881e-08	2.00329099725788e-07
ENSG00000163814.7	4.25195	5.2591910204287	45.720690565217	2.0132026320606e-08	2.01180457467722e-07
ENSG00000182240.15	3.34293970436384	6.98137542469386	45.6906918708627	2.01561077718223e-08	2.01321243019897e-07
ENSG00000172007.5	-1.38863	3.68044126046432	45.6766513643594	2.02869707754141e-08	2.02527905471502e-07
ENSG00000118004.17	-2.24337	5.21948325911401	45.6430199099357	2.03751150380857e-08	2.03307116174975e-07
ENSG00000056998.18	-2.6576	3.70819600720264	45.6375759979764	2.0552811801083e-08	2.04978686408226e-07
ENSG00000198585.11	-1.27128	5.63250761258906	45.5981650166471	2.06074866972828e-08	2.05414107919429e-07
ENSG00000174939.10	4.71773916716712	4.5555816329848	45.5078223263827	2.06168632092269e-08	2.05414107919429e-07
ENSG00000079557.4	-6.16968	7.24159682608589	45.6080542538079	2.06316354123081e-08	2.05459677220147e-07
[truncated: 4,696 more rows]

## Sheet: COAD_expression_DEG_statistics
gene	logFC	logCPM	F	PValue	FDR
ENSG00000123500.9	8.70507	3.88273227643606	3616.56170167085	0	0
ENSG00000115507.9	5.85926087428189	0.581809170344703	3571.67514990228	0	0
ENSG00000062038.13	7.24502451963328	5.52112596476313	5405.80807950561	4.31853393782563e-318	3.57416263791106e-314
ENSG00000167755.13	9.29790777176667	4.10835829153317	2730.37926380892	2.96611830150171e-314	1.84114378269968e-310
ENSG00000170373.8	10.1946540576268	4.32181858830812	2931.06777616319	1.28608444430099e-313	6.38643813350986e-310
ENSG00000185269.11	10.0429524090349	5.1677468572366	2617.38499331092	5.45930853207223e-302	2.25915285904703e-298
ENSG00000137673.8	9.05168398817487	5.10907832466779	3084.24982973634	9.61225316141222e-297	3.40946619635292e-293
ENSG00000236081.1	6.27789175352802	1.84994831476447	2685.14591616067	2.1164394523325e-294	6.56863439524545e-291
ENSG00000167767.13	6.83992261823365	4.33726861817014	4084.40648349512	8.20218981896365e-293	2.26280190016721e-289
ENSG00000230910.2	-6.86349	1.2868502509981	2505.78852130658	1.01408421270243e-287	2.51786969171887e-284
ENSG00000164283.12	5.73262278596888	1.96225199251618	2937.6734075112	1.51422484338257e-284	3.41788078512234e-281
ENSG00000175832.12	6.46095900705274	5.76504891930253	4136.25898985976	3.3570645392921e-281	6.94604628717364e-278
ENSG00000105464.3	5.84382289578035	4.0604656213833	3894.27176830452	5.49860498365472e-278	1.05019125491664e-274
ENSG00000164379.5	6.09108642026492	3.05751010297889	2999.99847136098	1.67475965115901e-264	2.97018624133051e-261
ENSG00000158055.15	5.04828875811667	1.22583689946857	2513.44698812621	1.93562836616356e-264	3.203981113565e-261
ENSG00000186007.9	6.35201660787574	0.485078196794062	2202.20244978123	6.01662715981829e-263	9.33667723444552e-260
ENSG00000189433.5	5.68679059168614	1.26325268084348	2148.73884108469	6.30356810732448e-259	9.20654661980939e-256
ENSG00000186451.1	3.67035798067096	-0.743826	2046.37249676375	5.56011250058688e-256	7.66955740428176e-253
ENSG00000163347.5	5.97908457783006	5.66504838543813	3250.07847572165	1.42216828719478e-252	1.85847454751365e-249
ENSG00000240204.2	4.29155989964829	0.114724071013165	2073.24559572248	5.62948398492933e-249	6.98872289309052e-246
ENSG00000256508.2	-5.84107	-0.0346142	1914.93542651363	1.15418180413061e-238	1.36462761975042e-235
ENSG00000245694.8	4.24045706724447	0.946275564883927	2279.71650228599	3.09821005783989e-237	3.49661170573212e-234
ENSG00000166091.19	-6.0658	0.908019649760092	1830.4821904164	7.06932014991331e-237	7.63148478270424e-234
ENSG00000224167.1	4.35391343478355	-0.451756	1745.50443924892	2.85850983947431e-236	2.95724753351282e-233
ENSG00000247844.1	5.96819644614346	2.2960266460367	2127.6730274157	1.30351990356084e-235	1.29460382742048e-232
ENSG00000173898.11	3.37151438505613	4.38006358672412	2689.6846898602	2.71487506061199e-231	2.59260126461289e-228
ENSG00000111110.11	3.14401313619419	4.62806841268458	2653.2481366009	6.83961712686334e-230	6.28966124603296e-227
ENSG00000230316.6	7.15535216669914	0.979703199984424	1908.95948727836	7.14440082945865e-230	6.33529743552246e-227
ENSG00000281406.1	4.93513869064125	1.59765601621566	2148.7431735554	1.28538922733652e-229	1.10051479743236e-226
ENSG00000139515.5	6.35732887198223	3.12329172248586	2206.82798500963	1.33200861534534e-229	1.10241473034699e-226
ENSG00000255650.5	4.17109177798808	-1.16695	1655.3503794155	1.33976749582206e-227	1.07306732754084e-224
ENSG00000114656.10	3.78615931210668	1.19532917720223	2323.14298732782	2.01047894415916e-226	1.55994317826649e-223
ENSG00000147576.15	-5.49025	3.59069908066629	2516.56801841024	6.58659055071301e-226	4.95571081162586e-223
ENSG00000279312.1	-4.94298	1.14057734970791	2039.73215448401	8.52080835083026e-225	6.22244560419896e-222
ENSG00000043355.10	6.38192948461356	1.53095234212784	1625.09710163202	1.81474372039379e-224	1.28737919524735e-221
ENSG00000103888.15	5.93435094298039	6.31273494892962	2511.19251406311	1.74832712083314e-223	1.20581150231017e-220
ENSG00000214787.8	-4.32561	-0.0695456	1804.46794459862	5.53841778970414e-223	3.71657771082606e-220
ENSG00000128059.8	2.25280207825286	4.16780289842984	2479.53254741598	2.03929973437784e-222	1.33246771328599e-219
ENSG00000169085.11	-5.57798	1.28792921484182	1837.28418770714	1.31765461374502e-221	8.3887298473526e-219
ENSG00000050344.8	3.72230551043521	6.19103477014624	2430.35099458456	2.64569880355525e-220	1.64225138983683e-217
ENSG00000127423.10	3.05366891853274	1.60353273357102	2396.36391210671	2.77387983893467e-220	1.67982103709534e-217
ENSG00000172031.6	4.30313273957054	1.88675077295082	2256.54957006172	3.98658542231657e-220	2.35673641549281e-217
ENSG00000138028.14	4.33581241879158	3.83636940312638	2435.56632619035	4.78167373076628e-220	2.76102737351619e-217
ENSG00000253161.5	3.90679782707837	-0.714652	1582.54741963007	6.46460144322491e-220	3.6479452098598e-217
ENSG00000273771.1	-4.58288	-0.389644	1591.04688952194	2.08697678483425e-215	1.15150103534777e-212
ENSG00000104892.16	4.75947521836336	-0.486959	1502.60895939567	7.74170864770605e-215	4.17867139160638e-212
ENSG00000108231.11	-5.88093	1.3613691468832	1684.64509650448	1.06897778182663e-214	5.64715943510071e-212
ENSG00000180422.3	-4.99671	-0.463231	1560.77834171781	1.80495222336985e-214	9.33649140709374e-212
ENSG00000206069.5	5.42686632145862	0.54318696241633	1509.38649379743	2.23364639360079e-214	1.13182053687171e-211
ENSG00000224318.5	-4.88551	-0.890536	1600.70374823119	4.05863967082249e-214	2.01543928773703e-211
ENSG00000267206.5	-5.34185	0.971676462282068	1709.18097111567	6.41944096020889e-214	3.12526077649072e-211
ENSG00000183145.8	4.46938156621602	-0.505405	1481.39836797341	7.05097695795279e-213	3.36670590171173e-210
ENSG00000203808.10	-5.06741	-0.211428	1539.00173004456	1.24376613855143e-212	5.82669234982895e-210
ENSG00000070729.13	-4.36502	-0.538008	1563.38389629096	2.16897099424418e-212	9.97284829927568e-210
ENSG00000265688.1	2.90680489431452	1.54188683385626	2230.76192860355	4.02415640301636e-212	1.81665053328169e-209
ENSG00000175206.10	-5.35767	0.0654353293898847	1533.07958708771	4.61317200867586e-212	2.04536513934666e-209
ENSG00000244945.1	-5.35513	0.942480350795324	1672.96282794754	5.61623929710795e-212	2.44641413171743e-209
ENSG00000108244.16	8.06715271040262	4.91793954708789	1941.85226470884	5.72781181294519e-212	2.45199723282097e-209
ENSG00000165816.12	5.31850981469156	3.31127349107958	2176.24495920987	7.25182858860962e-212	3.05179071231506e-209
ENSG00000134827.7	8.2659161944869	3.7431658176529	1548.12891333664	1.22575769408926e-211	5.07238963109039e-209
ENSG00000169035.11	6.33536139741528	1.70980405613287	1518.31389068147	2.8745142279428e-211	1.17002153714085e-208
ENSG00000280073.1	-5.46983	-0.224703	1541.54605763348	8.23276665373455e-211	3.29695747170282e-208
ENSG00000122778.9	2.40527909283222	4.10944407706609	2194.68004711398	4.6437849477028e-209	1.8301672455002e-206
ENSG00000148734.7	4.47862676605468	0.915269694172741	1744.60575892133	6.2965173234232e-209	2.44275357223866e-206
ENSG00000175065.11	4.3324221189783	-0.732159	1429.3116580668	5.74991238518605e-208	2.19637807095053e-205
ENSG00000265489.1	-4.48191	-0.365327	1522.3625541261	8.44842124107876e-208	3.17827046961734e-205
ENSG00000144339.11	-4.43195	-0.376334	1527.22061315162	9.29007955790666e-208	3.44273709467559e-205
ENSG00000229859.8	-7.25389	2.03910029419138	1489.29122048123	1.56672633038941e-207	5.7206247142998e-205
ENSG00000176842.14	4.30037825941434	-0.79237	1423.29711675171	2.39469196695916e-207	8.54085502474668e-205
ENSG00000280061.1	-4.99777	-0.68787	1506.07692487304	2.40790950796354e-207	8.54085502474668e-205
ENSG00000143171.12	-4.97457	0.978105332709256	1702.50978342882	5.09022444407395e-206	1.78007299608327e-203
ENSG00000213468.3	4.77163235945311	-0.752364	1444.0249925534	5.32695696771857e-206	1.83698631321506e-203
ENSG00000155918.7	5.51924059252765	-0.0818739	1441.01889011676	1.26032773123712e-205	4.28666811491595e-203
ENSG00000163736.3	10.6141046375371	5.12444671122017	1410.83438660909	1.78894307173436e-205	6.00238750379627e-203
ENSG00000167549.18	-6.46492	4.94283	2083.21312730274	4.90767803273912e-204	1.62470317166506e-201
ENSG00000065325.12	-5.12301	3.97313579673346	2084.83123904917	1.35594644581808e-203	4.42984135568646e-201
ENSG00000163239.12	-3.95533	0.960049815713382	1898.93674483386	2.37055569938738e-203	7.64396460520641e-201
ENSG00000131019.10	3.34190414759005	-0.35177	1585.02133415062	1.45982075331534e-202	4.64690890821366e-200
ENSG00000173894.10	3.5721428026267	3.17243600725235	2071.22066729539	1.59154407490601e-202	5.00208200453688e-200
ENSG00000025772.7	2.56023754107239	5.79667915720698	2060.33862436984	1.85943087017946e-202	5.77097613446071e-200
ENSG00000172399.5	-4.61193	-0.623339	1426.52250997592	3.11860057151008e-202	9.55947328271899e-200
ENSG00000224713.4	-5.92293	2.37837608501437	1751.02920936739	5.9335408943266e-201	1.79663276664921e-198
ENSG00000120907.17	-4.48094	-0.255862	1460.74146074476	1.23473319937927e-200	3.69363742257686e-198
ENSG00000215866.7	3.77848363644933	-0.673095	1397.92606600788	4.95674141554117e-200	1.46513015007704e-197
ENSG00000152779.13	-4.12584	-0.0594269	1562.44421946205	5.04428917379061e-200	1.4734665399535e-197
ENSG00000213366.12	-4.59177	6.11678780414678	2012.45824627759	6.96566723370385e-200	2.0110529272748e-197
ENSG00000232237.3	3.97096861180863	-0.347541	1417.12217967795	3.22265867944203e-199	9.19717153469725e-197
ENSG00000103355.12	6.42991353953184	1.51419928169729	1355.22446195328	4.81094981191119e-199	1.3573985554539e-196
ENSG00000099953.9	4.75402383968299	6.32123465385611	1988.55588863589	1.41590578287846e-198	3.95005895315609e-196
ENSG00000133119.12	2.65203949925547	4.3523874121519	1981.71646223964	3.33612218270694e-198	9.20361974160341e-196
ENSG00000078114.18	3.86348182780192	5.62461513319882	1978.0982590941	4.81521985915413e-198	1.31381421849382e-195
ENSG00000140835.9	6.26293395236891	0.964962214925934	1331.11591892283	6.52999451950534e-198	1.76231776005215e-195
ENSG00000176244.6	3.3300653237129	-0.950129	1391.10473649935	8.43075296377021e-198	2.2508297348113e-195
ENSG00000229183.8	-6.7617	1.46391620861484	1379.60319635523	1.5438018797954e-197	4.07777200781276e-195
ENSG00000187980.6	-5.29726	-0.23732	1380.56238169278	3.3243319564743e-197	8.68840401550531e-195
ENSG00000254560.5	6.29956408334917	-0.252533	1740.05169715274	3.38612074074101e-197	8.75770748665193e-195
ENSG00000213790.2	3.08365236608621	-0.140141	1630.09437456584	7.11129634373132e-197	1.8202719269949e-194
ENSG00000117877.10	2.40111495334905	3.63761401277976	1954.83650888834	1.16939957360504e-196	2.96275734826933e-194
ENSG00000256968.1	2.60877219285164	-0.525832	1620.45542234253	2.80229374516577e-196	7.02809610088091e-194
ENSG00000111245.14	-5.49888	-0.349113	1411.67219618613	3.17009471388508e-196	7.87102816510526e-194
ENSG00000174576.8	-5.57934	1.26512027081292	1497.42307854217	1.03166853102739e-195	2.53616811454247e-193
ENSG00000143632.14	-6.08229	1.76255210285916	1496.51930440675	1.30412645359895e-195	3.1745250702361e-193
ENSG00000137699.16	4.95615010571538	5.48406015884975	1936.29711441526	1.49086896426483e-195	3.59386267123607e-193
ENSG00000159263.15	3.47174115671327	2.73440697433001	1929.89622389693	2.86941191972082e-195	6.85044505334117e-193
ENSG00000178773.14	4.68008870494343	3.40093808932463	1912.74597069722	4.91363622219799e-195	1.16191117867575e-192
ENSG00000229970.3	5.51944872744327	-0.923192	1676.00595169762	1.31211242330962e-194	3.07343767531646e-192
ENSG00000279806.1	5.25828592555994	1.64384939989538	1540.2129063963	7.81517249079959e-194	1.81348521284171e-191
ENSG00000197561.6	-4.35653	-0.654176	1349.64909548459	9.76134244247136e-194	2.24411455096409e-191
ENSG00000173557.14	3.8783100888689	1.33457388021927	1755.4051040991	1.00481062400417e-193	2.28884798012839e-191
ENSG00000234336.6	-4.87349	-0.853045	1364.74854741509	1.73379231736538e-193	3.91348449526045e-191
ENSG00000130283.8	-4.36492	-1.10962	1336.15167028631	3.23197309030437e-193	7.22942881614119e-191
ENSG00000204899.5	2.24990060115066	4.48650038334577	1878.98942346963	1.05189002829584e-192	2.33190870647835e-190
ENSG00000264176.1	-2.96567	-1.54155	1354.74984441112	1.38478746679977e-192	3.04273345249306e-190
ENSG00000128482.15	-4.49217	3.04038429497029	1869.18223096943	1.67724853854623e-192	3.65301789154072e-190
ENSG00000141570.10	2.29788825692797	3.17618232326829	1873.19758719962	4.17841894253452e-192	9.02138816732084e-190
ENSG00000101255.10	3.93332248635787	5.26905272695204	1867.24881417008	5.94232834126048e-192	1.27191439987204e-189
ENSG00000259658.3	-3.74817	-0.189394	1507.66952416932	1.06405764665785e-191	2.25807583836477e-189
ENSG00000187140.5	-5.49017	1.11186213938957	1430.03180988732	3.899671867718e-191	8.20550447487882e-189
ENSG00000015592.16	-4.8144	0.458059693283542	1428.96932940574	4.08425721559059e-191	8.52168255511753e-189
ENSG00000147724.11	-4.67586	0.606529252462672	1486.70756860305	4.6783134709894e-191	9.67982043093298e-189
ENSG00000115363.13	4.31217004698572	2.19920741742768	1773.39114393966	1.00982101700461e-190	2.07213603563697e-188
ENSG00000231672.6	-4.24432	0.437579497118113	1528.03706319521	2.85102587883097e-190	5.80230504471263e-188
ENSG00000065600.12	1.93258667450015	2.78031504210982	1839.86557733731	3.28696551364169e-190	6.63512737709021e-188
ENSG00000112877.7	2.32120734745055	2.6021200744408	1833.61250682724	9.26622174867792e-190	1.85541144998326e-187
ENSG00000168065.15	4.95225619435415	0.384903189804845	1294.13904395303	1.31992338610368e-189	2.62179022028546e-187
ENSG00000234602.7	4.50192217522066	-1.01934	1275.97627950349	1.47360912331224e-188	2.90382864466029e-186
ENSG00000255201.1	-4.12082	-0.626101	1319.77982831712	3.16265828995664e-188	6.18312147097113e-186
ENSG00000227467.3	-3.61753	-0.634467	1391.88932243436	3.74827261227713e-188	7.27077036642412e-186
ENSG00000105976.14	3.11393169920702	6.57240512719733	1792.25703171504	6.63798426566599e-188	1.27763187079241e-185
ENSG00000229404.5	5.5496249827168	-0.529279	1384.49742337026	8.24804935489652e-188	1.57531398025174e-185
ENSG00000212993.4	4.87724226372983	2.22326269132614	1654.24146455765	8.88254016606867e-188	1.68354648689556e-185
ENSG00000130826.15	2.18816240672915	6.56343476270917	1786.64600645073	1.30842766727301e-187	2.4611326174789e-185
ENSG00000198842.9	8.41872588566028	4.3704574143796	1378.61328768514	2.08170628231361e-187	3.88621693861388e-185
ENSG00000136982.5	2.59759114517063	3.10047095194016	1787.3047347715	3.34098288536702e-187	6.19054209408789e-185
ENSG00000088992.17	4.44707320502789	4.61477357636097	1778.71691625489	1.04668187245172e-186	1.92504179341509e-184
ENSG00000172005.10	-5.51995	3.41221740368164	1733.42019288134	1.83033685867498e-186	3.34157601941479e-184
ENSG00000245869.2	-6.82954	0.760748998331055	1334.92768634193	4.10055257190586e-186	7.43157808816428e-184
ENSG00000122565.18	1.86413686404513	7.3597175428425	1756.37383301837	7.31467259414039e-186	1.31605801333269e-183
ENSG00000156802.12	2.51753557951754	5.05468107177773	1756.54628332351	8.44226333089934e-186	1.50800687944532e-183
ENSG00000124207.16	2.03157587801619	6.78112462367473	1753.43365609432	1.08525148567548e-185	1.92469350984546e-183
ENSG00000146151.12	-3.3449	-0.750107	1375.08439136656	1.266722606995e-184	2.23059968858715e-182
ENSG00000110975.8	-5.02598	-0.178116	1251.6331627488	1.50856611173709e-184	2.63775971748734e-182
ENSG00000137070.17	-3.13287	4.77235168977742	1735.05573235695	1.63876011190542e-184	2.84536886842655e-182
ENSG00000239605.8	3.81278189988986	-0.831938	1220.82074608682	2.05158304813147e-184	3.53741357653168e-182
ENSG00000107159.12	7.24257001616439	5.10714018688066	1675.86042432224	2.08532446278236e-184	3.57079455768435e-182
ENSG00000197275.12	2.37973318068171	2.52298456895162	1723.4653306444	1.99378360479797e-183	3.39066117284443e-181
ENSG00000092054.12	-5.10111	1.03413179561177	1393.84124118149	3.49805100464777e-183	5.90837472070745e-181
ENSG00000105989.8	4.9211625779218	2.1815336256946	1571.30665178323	3.98642689856674e-183	6.68776982868335e-181
ENSG00000158458.19	-4.47062	0.862700195050223	1467.86933327756	2.35172775106316e-182	3.91886230410385e-180
ENSG00000120149.8	4.5368059662097	2.84224670190675	1670.98345099307	2.69936170250599e-182	4.46816344743474e-180
ENSG00000159648.11	-4.17135	-1.56477	1253.23522084588	4.35351355322933e-182	7.1585025174259e-180
ENSG00000152455.15	1.90976514347494	3.10431866860371	1691.71	9.6568068139963e-182	1.57742668674154e-179
ENSG00000280178.1	5.16692958634564	1.8221889233166	1443.14435618498	1.02004735233038e-181	1.6553435105236e-179
ENSG00000188662.6	-4.24772	-1.41528	1238.93035300058	1.15591334401804e-181	1.86364755965091e-179
ENSG00000120729.9	-5.62504	2.20308612436151	1497.78573684757	1.22013146325477e-181	1.9544931678163e-179
ENSG00000257913.2	3.44332933105336	-0.122151	1365.56027205345	1.40005587875859e-181	2.22833252651903e-179
ENSG00000112494.9	5.32541905137294	1.21431525602271	1288.35830091408	2.6582106190859e-181	4.20386697205629e-179
ENSG00000196361.9	-4.47935	-0.380033	1241.63271002776	2.92837273085052e-181	4.60180800849922e-179
ENSG00000248587.6	-5.51955	1.03006536253088	1298.64105185213	3.2557099042843e-181	5.08402649141351e-179
ENSG00000137868.18	5.47412565060082	2.4529213787164	1498.97592214771	3.92038113014418e-181	6.08369644252186e-179
ENSG00000114346.13	3.10924310324728	5.68439643110724	1676.52675417759	4.44003261879127e-181	6.84730247776202e-179
ENSG00000253414.2	4.04247169162701	0.127888515501065	1301.5486732244	7.54120234721593e-181	1.15580563629027e-178
ENSG00000126249.7	1.87143837180009	3.12296449752684	1675.51469465302	8.76744691799533e-181	1.33550269648409e-178
ENSG00000175792.11	1.80657519268169	5.47810939145864	1670.02782363191	1.0110215455902e-180	1.53064963143044e-178
ENSG00000230798.5	-4.67804	0.031552480162744	1263.80272673058	1.24350924202921e-180	1.87121763456626e-178
ENSG00000254847.1	-3.62066	-1.70003	1192.38599028141	5.54514833965645e-180	8.29400530875482e-178
ENSG00000166473.16	-5.28155	1.67269979206634	1439.34669450917	7.72186660415443e-180	1.14806123302126e-177
ENSG00000244607.5	-2.76846	0.258639932226553	1578.42060564535	1.0735820608907e-179	1.58666482082471e-177
ENSG00000172995.16	-4.56822	-1.4064	1272.36114380613	1.39262349334535e-179	2.04600288261963e-177
ENSG00000124766.5	2.65824577008692	6.44511957962609	1649.16145632536	1.80857550352199e-179	2.64147771629103e-177
ENSG00000204314.10	-2.7182	2.78142284377739	1653.25355889647	2.5168811573782e-179	3.65448200330662e-177
ENSG00000246090.6	-3.3938	2.15210770950491	1645.33344388144	3.43579890490979e-179	4.95973552383751e-177
ENSG00000221946.7	-3.73959	-0.786751	1249.12464834265	4.24682342803283e-179	6.09505080315764e-177
ENSG00000249550.6	7.01201774517346	0.818707657683904	1293.60821378019	4.57090077218008e-179	6.52246524554363e-177
ENSG00000234753.5	3.3339145163596	-0.217036	1336.17149097177	5.26686839465034e-179	7.4726328783299e-177
ENSG00000171094.15	-4.64698	0.282897636307099	1289.49900621316	5.80063431651129e-179	8.18317894571926e-177
ENSG00000254726.2	3.35727849987667	3.24124206303991	1645.54817823336	8.41418612022597e-179	1.18031540779147e-176
ENSG00000129455.15	7.66402809360511	1.28789737780296	1350.13312783065	1.10614893153035e-178	1.54295347308804e-176
ENSG00000248309.5	-3.70304	-0.68402	1265.55584737137	1.33800093521212e-178	1.85593436985372e-176
ENSG00000161594.6	-3.92701	-1.49883	1186.79187844597	1.68795286415659e-178	2.32834342578577e-176
ENSG00000231346.5	-4.97497	1.16439399536748	1383.65767836173	2.06852775375528e-178	2.83754008828673e-176
ENSG00000227619.1	3.84269462374569	-0.316165	1224.52213474376	4.5991775766337e-178	6.2743395631999e-176
ENSG00000170779.10	1.97190090298828	4.01063014332438	1626.40451709201	5.73794449864922e-178	7.78510513426019e-176
ENSG00000212232.1	7.65846309739521	2.31068071172489	1144.50844544508	1.0031084687533e-177	1.35359674840629e-175
ENSG00000075275.16	3.18543	4.50783784749442	1621.2311721505	1.42158385185621e-177	1.90791921393178e-175
ENSG00000138430.15	1.8974350009499	6.41742598218119	1615.90058510674	1.91286442367007e-177	2.55346832125292e-175
ENSG00000181544.13	2.5152566757532	0.458052131908946	1545.89646260469	2.04530445409653e-177	2.71566119201939e-175
ENSG00000230061.2	4.53880409234907	0.745111206005199	1294.34849263468	2.92116276772029e-177	3.85795480636846e-175
ENSG00000227954.6	-3.69466	0.933025794006988	1522.30977979523	3.10371092439467e-177	4.07735653660292e-175
ENSG00000067955.13	1.62182473189473	5.38094358477329	1610.69313247608	4.24944530494385e-177	5.55313039349742e-175
ENSG00000280693.2	4.6334636125378	1.19568160386374	1360.51065333342	5.29915254664661e-177	6.88862086809889e-175
ENSG00000063127.15	-4.17399	1.10282980771947	1480.12394167313	6.77786566140283e-177	8.76498054723807e-175
ENSG00000214140.10	-3.11771	0.643813778201569	1540.70898770439	1.14857385147632e-176	1.47761347970495e-174
ENSG00000196260.3	7.00911287636442	0.387841708585764	1456.8183050503	1.64607074871202e-176	2.10671601132839e-174
ENSG00000258137.5	-6.04545	0.13336611274143	1210.82359304953	1.99244661973496e-176	2.53694651904612e-174
ENSG00000136108.14	2.76034328647777	5.02727365757059	1600.00947376357	2.22992910848528e-176	2.82484233849903e-174
ENSG00000172247.3	-3.89987	0.325637656917731	1388.1012798652	3.29405594350858e-176	4.15168096555201e-174
ENSG00000135423.12	3.07027035869687	1.81978673795071	1586.54776833035	4.25731853835343e-176	5.33863444387764e-174
ENSG00000141101.12	1.77511708566989	5.95390483901837	1591.7591412829	6.1254490868701e-176	7.64265202904008e-174
ENSG00000091127.13	1.9865610546276	4.39956129538579	1591.24243519401	7.85552710832474e-176	9.75224412862975e-174
ENSG00000108381.10	-4.44642	2.54092304207998	1567.26059748918	1.43500748163638e-175	1.77262690355969e-173
ENSG00000260105.6	-5.12106	1.15277110130958	1320.51678140394	2.04060821427498e-175	2.50823076001156e-173
ENSG00000227630.2	2.71951321911435	-0.897564	1256.81233446382	3.15130000767011e-175	3.85436590593306e-173
ENSG00000125207.7	6.18814451966726	1.69822968554033	1172.06432598305	3.76604197385252e-175	4.58367922396001e-173
ENSG00000267774.2	-5.48364	-0.255261	1177.84071642853	4.45869063958783e-175	5.40023560440615e-173
ENSG00000224812.2	-3.28199	-1.74224	1141.90308480202	4.82508325490297e-175	5.81563068621291e-173
ENSG00000220563.1	-3.4477	-0.42711	1309.58032542747	6.39378581189364e-175	7.66914531031436e-173
ENSG00000196550.10	2.78277389239143	1.94369564641264	1577.1239157872	6.7693294755148e-175	8.08056161286331e-173
ENSG00000278058.1	-2.87402	-1.30339	1225.73328917978	9.98257406140179e-175	1.18592024579208e-172
ENSG00000153044.9	2.45843338148066	3.15006108660628	1575.32401624631	1.49062357840442e-174	1.76241394420016e-172
ENSG00000088002.11	4.72526163972949	3.51379066217631	1565.29211255885	1.81940560898347e-174	2.14094890357585e-172
ENSG00000180660.7	-4.41854	0.605010537794376	1325.60232460078	5.44226811441212e-174	6.37387146286502e-172
ENSG00000074696.12	1.94803196816372	6.36232046436823	1560.62747871517	5.47912505206738e-174	6.38691060646859e-172
ENSG00000264350.1	2.61757562215756	-0.577333	1321.60269738254	5.68755279625397e-174	6.59889011113036e-172
ENSG00000110092.3	2.43258661236627	7.1528976081074	1557.29157431034	8.88382118678443e-174	1.0259367267287e-171
ENSG00000101115.12	3.95420885413903	1.59916216577157	1477.5096958088	1.08248916590463e-173	1.24431127315954e-171
ENSG00000149451.17	-6.68039	7.23350476564057	1558.8333926513	1.18586561286185e-173	1.35685978349064e-171
ENSG00000166226.12	1.44566337476196	7.19032158104939	1553.81599508115	1.47574491966341e-173	1.68079222983132e-171
ENSG00000233966.1	3.21306809833891	0.286413737488129	1381.17943715977	3.0492529392568e-173	3.45707311547064e-171
ENSG00000144847.12	-5.06969	1.38447931547884	1341.23110915022	3.74677557595633e-173	4.22857685342816e-171
ENSG00000158042.8	1.77198904568489	5.26348690816682	1543.12534441187	7.59976720049049e-173	8.53821809144698e-171
ENSG00000256713.7	-6.27332	0.247034567629252	1193.6860656392	9.1594543371299e-173	1.02441482764233e-170
ENSG00000171017.10	4.04643023799205	2.76883423744167	1534.01660877754	1.21677146571031e-172	1.35476317139557e-170
ENSG00000172167.7	2.02873260181049	2.28585115836227	1536.8957948747	5.16253054489793e-172	5.7223424508603e-170
ENSG00000250510.7	-3.47757	3.10123453438267	1534.80283581267	5.818503587066e-172	6.42078335836718e-170
ENSG00000102384.13	2.50954841607011	2.22281408204512	1533.86161095958	7.51524068518144e-172	8.25645623771549e-170
ENSG00000102683.7	-4.20323	-1.01059	1123.31824845217	1.38105321701924e-171	1.51058019054497e-169
ENSG00000235033.7	-3.55347	-0.0793131	1311.33879332437	1.99673618273705e-171	2.17442818777097e-169
ENSG00000180869.4	4.01786150743798	-1.24532	1095.80320010292	2.12219994915861e-171	2.30096517631699e-169
ENSG00000166405.14	-5.57151	3.15427971765157	1473.21717369582	2.55926312075035e-171	2.7627801750048e-169
ENSG00000261292.2	-6.3492	0.181842291167609	1206.23660773287	3.29118740639949e-171	3.53752779712091e-169
ENSG00000160801.13	-4.17237	2.15807594724048	1493.69490096775	3.83243701581705e-171	4.10153356317766e-169
ENSG00000163507.13	2.31350007571274	3.0410389365496	1517.88512152574	6.67270736546124e-171	7.09117434990058e-169
ENSG00000149243.15	3.45580526353304	1.38165753001844	1460.56026014477	6.68305126213998e-171	7.09117434990058e-169
ENSG00000149554.12	2.34682628423024	4.1355244016564	1511.7906443028	1.00232089032267e-170	1.05900533556688e-168
ENSG00000189280.3	5.23005301574609	1.11749450783084	1177.10865418017	1.0104392514278e-170	1.06305915990257e-168
ENSG00000128050.8	2.30573768016781	7.02374718602506	1509.4948867694	1.03025526655814e-170	1.0793336714503e-168
ENSG00000168411.13	1.81712353649574	5.12011647143121	1509.07645344819	1.18863657542046e-170	1.24002762735775e-168
ENSG00000280429.1	-5.9286	0.308705987654675	1124.04838324115	1.24554902239047e-170	1.29396387769594e-168
ENSG00000241684.5	-4.70908	1.56932637807144	1386.14134435481	1.59235478461365e-170	1.64735737279884e-168
ENSG00000120254.15	2.48834444846277	4.81119849476505	1507.03327939308	1.7756870728856e-170	1.82939976484135e-168
ENSG00000171817.16	-3.37595	2.03160506364801	1504.16769929897	2.01109655235862e-170	2.06336844208728e-168
ENSG00000231367.5	-4.39494	-0.444523	1136.84985731478	2.04312449537651e-170	2.08760239076968e-168
ENSG00000153902.13	-4.95052	5.92588695043843	1504.62607853904	3.05487736734947e-170	3.1085881210623e-168
ENSG00000156697.12	1.78170696596772	5.01469122954023	1499.63795192452	4.90018816295373e-170	4.9659906897134e-168
ENSG00000113946.3	4.31288961063339	-1.00253	1083.70573281389	5.10667508040948e-170	5.15421282810922e-168
ENSG00000270419.1	-3.37683	-1.03929	1161.23258084973	7.5955225659954e-170	7.63519148951821e-168
ENSG00000101444.12	2.32151647522205	7.99211523946173	1492.39790963983	1.33461347499667e-169	1.33617411172147e-167
ENSG00000273604.1	3.05914921817845	2.9787012881124	1494.85094445732	2.51539982506678e-169	2.50822739986277e-167
ENSG00000163811.11	1.79149228599572	5.59731704275203	1486.19351322074	3.57074848207696e-169	3.54632456245955e-167
ENSG00000224126.2	4.25053545471863	0.876623429305125	1274.59689690558	3.85900628738653e-169	3.81734131910439e-167
ENSG00000205959.3	-3.52706	0.162187261599514	1326.01580935517	4.66500829598774e-169	4.5963290071857e-167
ENSG00000166451.13	2.45827351305927	3.3323056891573	1485.75921198662	7.23935399852842e-169	7.10458183515661e-167
ENSG00000077348.8	1.9923413606928	4.41238162542647	1481.88408491145	7.7810116513157e-169	7.60609205868179e-167
ENSG00000181418.7	3.87111784537835	0.886816185255054	1325.04843629717	9.3299047121846e-169	9.08440016073849e-167
ENSG00000184428.12	2.13973794743972	5.37772196816071	1479.64587035346	9.88883732893253e-169	9.59101336094007e-167
ENSG00000182379.9	5.59869825578386	1.51555608870392	1164.38575904998	9.97131459460505e-169	9.63337626729373e-167
ENSG00000168309.16	-4.41134	5.17879501202572	1477.74926872555	1.86736348719008e-168	1.79708403191637e-166
ENSG00000165553.4	-5.6364	1.02869301024578	1150.93083389965	2.29259548191741e-168	2.19779356063812e-166
ENSG00000187258.13	6.81878311142207	1.38740701579522	1063.62666429366	4.20752029645314e-168	4.01802005540904e-166
ENSG00000267454.5	-3.24773	0.601958309334603	1400.09561582416	4.69963045138979e-168	4.47077105277997e-166
ENSG00000198838.11	-5.39143	3.75305567152142	1460.51448235158	5.87358332270281e-168	5.56622901982398e-166
ENSG00000128683.13	4.27534750802413	0.844872500154733	1247.38339160719	9.19329400092003e-168	8.67909873569747e-166
ENSG00000230415.1	-3.27869	-1.46187	1096.50032953005	1.17139320349497e-167	1.10168643369608e-165
ENSG00000154258.16	-5.28542	4.31078334091239	1460.05046869406	2.96847650478177e-167	2.78129445800855e-165
ENSG00000196950.13	1.84827167981912	4.52696948251156	1456.6787628686	3.46724565274631e-167	3.23640008691872e-165
ENSG00000197472.14	3.61104148376231	0.588423447339628	1295.12141857076	4.39754543803982e-167	4.08938785322437e-165
ENSG00000064102.14	1.61024465901915	4.55237197449595	1453.26188543719	5.69993602545582e-167	5.28073550656875e-165
ENSG00000244968.6	-3.59165	-0.228955	1229.69838651768	7.75805173928868e-167	7.16076827638657e-165
ENSG00000071539.13	3.51543546532654	3.78634431194043	1450.24749897718	1.8761836243709e-166	1.725324563315e-164
ENSG00000262585.1	3.13281091367415	-0.491766	1176.18482282752	1.98854823388291e-166	1.81909896358665e-164
ENSG00000272372.1	-4.4077	-0.835072	1077.51339338643	1.99281049617612e-166	1.81909896358665e-164
ENSG00000197776.7	-2.75655	2.09764445796705	1446.47599962792	3.51140352831815e-166	3.1935764910114e-164
ENSG00000271941.1	-2.99586	0.0238700990804603	1334.14276922193	3.58036098992565e-166	3.2444081393746e-164
ENSG00000148702.14	5.86322572830626	0.22332928548518	1064.10357423628	5.44127144927731e-166	4.91277559324023e-164
ENSG00000272887.1	-4.47587	-0.288082	1102.91958487021	5.49311803601484e-166	4.94161694623958e-164
ENSG00000165376.10	7.78264596526944	6.51191156165845	1434.34315822419	6.37573926068918e-166	5.71491805428345e-164
ENSG00000279118.1	-3.06025	1.84932803796033	1437.65	6.95044752589921e-166	6.20764969858099e-164
ENSG00000254855.1	-4.14906	-1.90415	1152.21731666334	8.83265357508298e-166	7.86042851669302e-164
ENSG00000231768.1	-4.04263	-0.189259	1161.96418287257	1.0649423343894e-165	9.44337615019804e-164
ENSG00000166840.13	4.15020912759194	0.204945182852735	1140.09103762204	1.24998371059039e-165	1.1044784893327e-163
ENSG00000267532.3	-3.17832	1.85506792715466	1430.31964369189	1.64893324265654e-165	1.45182140006806e-163
ENSG00000157766.15	4.05176618179959	2.49127748762208	1414.75137768491	2.21217237429056e-165	1.94084904174065e-163
ENSG00000120256.9	1.78809538209424	5.4915355237739	1428.4020277169	2.47773047640691e-165	2.166182042208e-163
ENSG00000198535.5	5.65222808157512	3.49130433426362	1382.68721699092	2.9464779754759e-165	2.56695093519618e-163
ENSG00000140263.13	2.66966675438728	5.83437128949899	1427.0378883706	3.12822434791561e-165	2.7157581235803e-163
ENSG00000111700.12	6.23660646403157	2.50589976939648	1185.50153579589	3.43890933649123e-165	2.97507595525229e-163
ENSG00000227999.1	-4.07019	-0.216521	1147.53231852101	4.73764551645651e-165	4.08440974055898e-163
ENSG00000129474.15	2.36446329779228	3.82984822988332	1425.02730676732	5.94505486990404e-165	5.10760440708814e-163
ENSG00000012048.19	2.11603174891915	4.14385440868426	1423.83060496879	6.12330207757006e-165	5.24260232013748e-163
ENSG00000146143.17	1.52177894259454	3.71055232302127	1423.37305550733	6.65587157389207e-165	5.67899090406069e-163
ENSG00000280439.1	-4.60844	-0.907195	1068.11040394488	7.20194576762205e-165	6.12387368028383e-163
ENSG00000144031.11	-3.2623	0.170485512946819	1306.3764733681	7.69566250749756e-165	6.52135168596099e-163
ENSG00000249306.5	6.36773759575903	0.260248689880668	1130.50357405218	8.39081850913342e-165	7.08624601235625e-163
ENSG00000167371.16	-3.85682	4.3368281668888	1422.00235913754	1.07273288917924e-164	9.02834744206399e-163
ENSG00000080839.11	1.89163241508171	3.67930643978634	1420.79466307222	1.07631835468643e-164	9.02834744206399e-163
ENSG00000186642.15	-3.88195	4.92300445044786	1420.42347296932	1.13303152358492e-164	9.47206723875086e-163
ENSG00000261496.1	-3.32875	-1.61888	1054.75530352487	1.23378799534336e-164	1.02797725289867e-162
ENSG00000113460.12	1.65704272290982	4.9183701899595	1416.40995482953	1.64637194831758e-164	1.3671494683872e-162
ENSG00000172554.11	-3.7006	-1.11478	1072.59495104032	1.83980353341831e-164	1.52268273104144e-162
ENSG00000271576.1	-4.30677	0.64382048392653	1234.8	2.09197152110343e-164	1.72563325240788e-162
ENSG00000123989.13	2.10649587674903	6.56207693510308	1413.94599385451	2.23319804760655e-164	1.83602895112659e-162
ENSG00000232445.1	3.99967859858677	1.04780960645676	1276.84517159108	2.39708907784682e-164	1.96426814237158e-162
ENSG00000228168.1	3.94599925319089	-1.56671	1057.57290850347	4.67137677004323e-164	3.8153162441909e-162
ENSG00000139146.13	2.1996423311783	6.33536691912391	1406.50010842947	7.23591439512396e-164	5.89050880382075e-162
ENSG00000145293.14	1.56785460532988	5.1397488143816	1406.60287162134	7.5026623170514e-164	6.0876994336624e-162
ENSG00000272502.1	3.60917415440801	1.54226446524383	1360.17035466635	9.92567050999458e-164	8.02750726686174e-162
ENSG00000272789.1	-5.62736	3.46657031243897	1375.71207281582	1.7255687941315e-163	1.39104375290555e-161
ENSG00000185105.4	4.1865063176655	0.329986924427946	1129.53466759448	3.49476593294505e-163	2.80814056145931e-161
ENSG00000265413.1	-3.56491	-0.55833	1141.66541166821	3.65158616660199e-163	2.9246849332439e-161
ENSG00000256663.1	3.50560993467078	0.40646530628885	1234.77088008949	3.93222936842279e-163	3.13933514432699e-161
ENSG00000180730.4	3.70694750909658	1.06192934388072	1296.64596120694	4.54230808498148e-163	3.61477459750017e-161
ENSG00000145220.13	1.77553777768812	4.39436720972329	1394.63034132498	5.34180371261515e-163	4.23743272781219e-161
ENSG00000107833.10	2.24595818073508	4.48091483383129	1394.21595294628	5.97695401261823e-163	4.71304429423063e-161
ENSG00000125630.15	1.72704661279753	4.77055663918381	1393.60316046382	5.97933445842623e-163	4.71304429423063e-161
ENSG00000163032.11	4.3350266664597	3.90708146832114	1396.77680268315	7.69025346902038e-163	6.04244630956668e-161
ENSG00000261490.1	-3.52193	3.37242910833725	1394.8402081487	9.64096925793802e-163	7.55128156799189e-161
ENSG00000104888.9	-3.32268	0.683466569624384	1328.15781149921	9.97074417856611e-163	7.78501909464207e-161
ENSG00000142619.4	5.77271011830659	0.807171096736502	1018.60032848905	1.14379467168158e-162	8.90259495397556e-161
ENSG00000278771.1	7.32824781181311	2.61034560370601	1036.31849861857	1.2838192959834e-162	9.96123415624124e-161
ENSG00000167747.13	2.41059914766187	5.91999095054183	1387.70583524469	1.45617552740917e-162	1.12633589314774e-160
ENSG00000124440.15	-5.7775	5.82888736747229	1389.13792973767	2.06400862462476e-162	1.59153012859652e-160
ENSG00000165462.5	-4.20729	-0.377191	1085.54638206574	2.07156012741448e-162	1.59240762859363e-160
ENSG00000146918.19	2.21566283102889	4.70004057594216	1383.71060146343	3.00790227859903e-162	2.30503721220171e-160
ENSG00000197616.11	-6.01303	-0.117158	1109.52657268749	3.34650003129839e-162	2.55662305468024e-160
ENSG00000169862.18	-4.10444	0.762702980937699	1250.28238446342	3.64529525722473e-162	2.77635079575561e-160
ENSG00000196109.6	-4.10016	-0.585186	1070.26783153647	4.2549650593316e-162	3.23078065621236e-160
ENSG00000163191.5	2.34916397966361	7.86175470063668	1378.80410252276	5.65755768062216e-162	4.28266767232218e-160
ENSG00000173811.10	-2.99465	-0.769078	1165.01318020199	8.60687142050926e-162	6.49544104862688e-160
ENSG00000261061.1	2.28830793877388	1.09460625301757	1368.39897058728	9.22319203673015e-162	6.93947379030221e-160
ENSG00000235884.3	4.05581287009131	-0.688566	1014.35648182117	9.29636263501191e-162	6.9733954037677e-160
ENSG00000236809.2	2.47115996033807	-1.56558	1044.24179803348	9.45464131034006e-162	7.07076171971185e-160
ENSG00000180817.11	2.10020908104131	7.62096726087201	1373.06823321965	1.40950983237429e-161	1.05095254138202e-159
ENSG00000164934.13	1.8648668737803	5.48233235303842	1373.2911096531	1.43862636281597e-161	1.06945071743586e-159
ENSG00000279302.1	-4.44539	-1.31286	1057.57837809922	1.75957342688436e-161	1.3041327945108e-159
ENSG00000136295.14	2.02927504080089	6.79333946874365	1370.79282441661	2.02708811378367e-161	1.49793365408139e-159
ENSG00000112118.17	1.76086934023321	6.76395269266628	1368.36744455116	2.98490241743339e-161	2.19917335674937e-159
ENSG00000165072.9	-5.70114	5.26655112697399	1372.59804237565	3.07649196649358e-161	2.25994730875944e-159
ENSG00000011426.10	3.44251002642497	5.09342597990273	1369.16978726888	3.47297130286347e-161	2.54366974863709e-159
ENSG00000162188.5	-3.57869	0.697449127974264	1286.5082449064	3.55433079343773e-161	2.5956023314784e-159
ENSG00000135502.16	-5.55702	3.44155350508497	1344.1750347273	4.18470947179303e-161	3.04698391422725e-159
ENSG00000179546.4	5.05278039890253	2.1561600312817	1252.86057032298	4.27947504391273e-161	3.10687385571079e-159
ENSG00000279484.1	-4.258	-1.25516	1033.60547008251	4.50818698136452e-161	3.26337535161223e-159
ENSG00000171617.13	2.95115501254195	6.57103141148355	1365.53783805879	4.89713237306872e-161	3.53461917706172e-159
ENSG00000254973.1	3.54659422236677	-1.59543	1003.59647372831	5.12311506334533e-161	3.68700938863192e-159
ENSG00000158887.15	-3.98159	3.31758393332412	1368.3605329927	6.12407429732475e-161	4.39464279561492e-159
ENSG00000204071.9	-4.68138	-1.20664	1066.64712254808	9.00621452194565e-161	6.44424496730227e-159
ENSG00000119919.10	-3.50973	4.3218430712215	1363.67351470864	9.43023137724873e-161	6.72825330073876e-159
ENSG00000146090.15	-4.5912	0.646015056889071	1154.11246700591	1.32401945628115e-160	9.41950689971478e-159
ENSG00000124787.13	1.84754790803956	2.4633680741775	1358.92464045947	3.16123349808089e-160	2.24257904353859e-158
ENSG00000280038.1	-2.94529	-0.0952846	1248.71376291956	3.37028841024359e-160	2.38407096689282e-158
ENSG00000188064.9	6.54161205997957	0.117290539978197	1175.69235825727	3.64408757955881e-160	2.57042757138823e-158
ENSG00000104889.4	2.51463243731662	4.45910972519419	1353.96631870375	3.80178061667698e-160	2.67406263261963e-158
ENSG00000106628.10	1.78532365880572	6.53372548422565	1350.99141255743	4.85025885578729e-160	3.40189483419047e-158
ENSG00000109084.13	2.53837720854213	5.43220063899879	1351.23723630373	5.10084304274243e-160	3.56757272980991e-158
ENSG00000003249.13	2.67496201645809	3.76421219845026	1351.72840625632	7.14153334333328e-160	4.98081829723657e-158
ENSG00000118432.12	-5.42197	3.8835410890383	1344.70694163593	7.17341604589372e-160	4.98904053231079e-158
ENSG00000198759.11	4.06897259912504	0.927636088903919	1198.06340357003	7.47083501799373e-160	5.18137884530073e-158
ENSG00000130711.3	2.64983286482643	-2.2219	984.75540771853	8.51035005563779e-160	5.88589085045768e-158
ENSG00000198618.5	2.57863057660294	5.68218858679301	1346.82082544179	1.02366557206849e-159	7.06016458024683e-158
ENSG00000232855.6	-3.67975	-0.222085	1137.44591395056	1.40990806912319e-159	9.69712117680326e-158
ENSG00000164163.10	1.64440110510665	6.06899479148059	1344.33201249035	1.42687559751602e-159	9.78671110793518e-158
ENSG00000249353.2	2.1713262384934	2.98306813217969	1347.33012479763	1.77177628867776e-159	1.21188521960276e-157
ENSG00000090447.11	1.80225771620388	4.14783309443659	1343.91977459322	1.82513897984655e-159	1.24495537721456e-157
ENSG00000261616.1	-5.57439	3.63213004456055	1324.94281630508	3.10307997107678e-159	2.11085952333878e-157
ENSG00000259683.1	-5.09833	-1.48456	1225.51590468527	3.32521886111451e-159	2.25578850007137e-157
ENSG00000241218.1	-4.36967	-1.50848	1052.10839897769	3.60365804519734e-159	2.4380170464361e-157
ENSG00000235904.1	-3.78578	-2.22253	1072.47398873951	6.49859903960026e-159	4.3846118357129e-157
ENSG00000243970.1	-3.03154	-1.53644	1024.86536588582	7.71424411757298e-159	5.19070371802763e-157
ENSG00000225194.2	-2.85083	-0.58103	1176.20163429862	1.16370132105064e-158	7.8090648919909e-157
ENSG00000227372.10	-3.47199	4.59097276593832	1331.55122007818	1.52385317712675e-158	1.01983155080539e-156
ENSG00000273729.1	-2.48629	1.51480185653519	1333.51923992518	1.5663918414333e-158	1.0454823395416e-156
ENSG00000174403.15	-6.89048	4.18747643800977	1274.05746824756	1.68737018283021e-158	1.12320949784159e-156
ENSG00000146733.13	2.15086979639095	3.77151922284876	1331.09952537971	1.71623281239867e-158	1.13936749997451e-156
ENSG00000155438.11	1.56474816356874	5.21229	1327.91358853745	2.16225225706511e-158	1.43164163441786e-156
ENSG00000203867.7	-4.63733	2.82791126685113	1316.07386811851	2.52744393863934e-158	1.6689868497999e-156
ENSG00000261730.1	-3.09866	-1.38588	1032.28970604961	2.74154463523264e-158	1.80556529836051e-156
ENSG00000100867.14	4.99270327738665	1.51706458715256	1141.24451331798	2.93494842481294e-158	1.92782630792805e-156
ENSG00000159217.9	5.82238470704396	1.18347374959246	1001.51258696617	3.42782799127722e-158	2.24563433233304e-156
ENSG00000073536.17	1.67540349856231	4.53423999510957	1325.27063364032	3.51572491781642e-158	2.29715615748589e-156
ENSG00000165566.12	-4.9821	-0.907666	1040.53682341631	4.23593988878298e-158	2.7604764172859e-156
ENSG00000238062.5	3.44215074139246	-1.08675	990.163993317327	4.51075801359317e-158	2.93187462616505e-156
ENSG00000165490.12	3.28182121273036	2.45310508550756	1325.14301215388	4.64282817845673e-158	3.00983761991912e-156
ENSG00000273079.4	3.94690795361753	1.97420134182908	1290.59960120617	4.7896887396064e-158	3.09695785717936e-156
ENSG00000197157.10	1.73640554597114	7.76504485764764	1322.55360208583	4.89778557129254e-158	3.15862644024993e-156
ENSG00000075188.8	1.8143594254424	4.3899789007638	1322.87509414038	5.35498792604953e-158	3.44453355481564e-156
ENSG00000159259.7	2.25665211062709	3.29508366873214	1324.69081953045	6.11250875943968e-158	3.92164030977074e-156
ENSG00000254510.1	-4.48138	0.605378325217524	1133.03756407871	6.90983470600103e-158	4.42175994627061e-156
ENSG00000202538.1	8.11163511664816	2.83376896893428	973.502474415163	7.17626308367306e-158	4.58044822890793e-156
ENSG00000106105.13	1.79649492570726	6.80121753386791	1319.57223669669	7.97905423622431e-158	5.07979327259521e-156
ENSG00000125414.18	-7.39464	1.34475749512038	1044.00637475742	9.08135432594137e-158	5.76677612682349e-156
ENSG00000204422.7	5.43507795492367	-0.396261	1021.03898213356	9.94727691495484e-158	6.30053414595443e-156
ENSG00000124562.9	1.21804910478374	5.86816650993803	1317.71877170054	1.08366668381623e-157	6.84640205915348e-156
ENSG00000243696.4	-3.60258	2.38714676821767	1317.24686029098	1.3629591932289e-157	8.58906441844682e-156
ENSG00000120708.16	3.13106599329115	8.94206130320262	1314.93114770452	1.70692794864822e-157	1.07294465916422e-155
ENSG00000198176.12	1.71708840172237	6.65412917662419	1314.52025372808	1.8265760101935e-157	1.14525393325996e-155
ENSG00000266964.5	-4.75379	3.97758197284315	1318.16918664857	1.84103734472257e-157	1.15141350710621e-155
ENSG00000142700.11	5.36200499785356	-0.491539	1023.09959543851	1.90076826796437e-157	1.18578329963034e-155
ENSG00000258311.5	-2.40864	3.32459718430878	1315.81269549587	2.33180211814435e-157	1.45103545843123e-155
ENSG00000131188.11	2.6166077398558	1.62786524564746	1309.13806751511	3.7026316883897e-157	2.29831605477569e-155
ENSG00000196584.2	3.00303354701851	2.33920209599432	1313.58196480571	3.78997119980354e-157	2.34666321496065e-155
ENSG00000274266.1	10.4828760057496	4.49837917506546	1016.69307666971	4.17088550084353e-157	2.57609244030955e-155
ENSG00000165905.16	5.03772180175068	4.1510981025197	1310.84214220802	5.0471400214644e-157	3.10956425788932e-155
ENSG00000135446.16	1.65843743689414	6.86189289163349	1307.50659876693	5.7877078305167e-157	3.55700489415592e-155
ENSG00000183798.4	-4.23177	1.88036356764498	1272.76859047203	7.34900641714074e-157	4.5053945760787e-155
ENSG00000161180.10	-2.65232	-0.766924	1150.12196160654	8.15953281701547e-157	4.98997636240584e-155
ENSG00000232653.8	-2.87278	4.03458130242736	1307.21303348373	8.36883300886987e-157	5.10539938027592e-155
ENSG00000132746.14	4.08306697309131	0.177878642470572	1056.28246420727	1.10420980087267e-156	6.71971204555576e-155
ENSG00000033122.18	-3.33393	0.312608315902438	1212.30318044608	1.22802307152652e-156	7.45491071954326e-155
ENSG00000076555.15	-3.1317	6.5425905597026	1302.76036336848	1.2971822630212e-156	7.85554595330569e-155
ENSG00000245526.8	-4.02681	-0.694325	1014.57497824287	1.67204029422889e-156	1.01009947604402e-154
ENSG00000112578.9	1.80018345156877	4.29170503760847	1301.86	1.70936250468419e-156	1.03013984535931e-154
ENSG00000137747.14	4.1355903678098	2.38234574195421	1281.40049712938	1.75386840312263e-156	1.05440190269084e-154
ENSG00000115233.11	1.72756132091377	5.78688704531041	1300.16709296213	1.99035101580163e-156	1.19368177225456e-154
ENSG00000113594.9	-3.97526	4.91598455426614	1301.39566822046	2.20850316969691e-156	1.32132349880493e-154
ENSG00000198597.8	-4.12917	1.73690905061981	1263.48738626145	2.36518328091413e-156	1.41166191542829e-154
ENSG00000279026.1	-3.07625	1.5883807676442	1295.89298732801	2.37933277805509e-156	1.4167015238928e-154
ENSG00000277737.2	-4.60157	0.0136154300542094	1030.16135605091	3.25331897939117e-156	1.93245590763884e-154
ENSG00000205038.11	-4.63166	2.07795413604977	1251.39433451305	3.85293743184279e-156	2.28316428389558e-154
ENSG00000137441.7	-4.43825	1.23937813497428	1193.95665549821	4.77520670033859e-156	2.82294302768349e-154
ENSG00000129451.11	5.73397209666357	4.83577603801934	1297.26154046645	4.7969329642624e-156	2.82905103490906e-154
ENSG00000187848.12	-4.6436	0.0393001834423501	1026.69946498069	6.5527337924138e-156	3.85539875193939e-154
ENSG00000204403.9	-3.23838	-1.03885	1040.64555733489	7.02347581937304e-156	4.12259766239275e-154
ENSG00000100307.12	-2.73585	6.53053671419884	1291.70163536826	7.96607921014035e-156	4.66485331859846e-154
ENSG00000077522.12	-4.1083	-0.085167	1065.98411443854	8.60713904009969e-156	5.02839188768553e-154
ENSG00000131015.4	3.99650056007446	0.483329490517902	1099.39979419474	8.63134629038237e-156	5.03069711370666e-154
ENSG00000239672.7	2.60100736767408	6.14323324600914	1290.80184021873	9.62176422193464e-156	5.59481929429544e-154
ENSG00000263812.5	-2.90458	-1.84566	976.436185129255	1.00326972030143e-155	5.82013642181406e-154
ENSG00000060718.18	5.11289122091785	4.60997471154881	1294.57361042371	1.05794503234146e-155	6.12301100419722e-154
ENSG00000187801.14	2.09698434794557	0.66202960430599	1273.77603344011	1.0675082995635e-155	6.1639915278749e-154
ENSG00000196754.10	3.77144200947066	2.18216080043365	1274.14	1.51941748615214e-155	8.7530433326384e-154
ENSG00000064651.13	2.87122	8.19247202047301	1287.10718911004	1.69655827764739e-155	9.7508901564137e-154
ENSG00000172164.13	2.29549798008846	5.28282077655821	1287.06836748546	1.85297990666976e-155	1.06253205779916e-153
ENSG00000187922.13	-5.19689	2.77896265432362	1248.83210035863	2.9948946665731e-155	1.71336957779593e-153
ENSG00000206579.8	-6.07152	2.74889904500836	1175.39354521154	3.00671310691428e-155	1.71617654555344e-153
ENSG00000213881.3	2.38382551315543	-1.55545	993.845027139993	4.96039375005548e-155	2.82480771605797e-153
ENSG00000111404.6	-5.01356	1.58191316130107	1157.68615799025	6.24154770280046e-155	3.54625601631196e-153
ENSG00000113569.15	1.46285092354983	4.90957697515807	1278.21603963593	7.99964801486105e-155	4.53477763837865e-153
ENSG00000184451.5	-2.93748	1.1466246882044	1266.53834377309	9.14421467216122e-155	5.17179284954649e-153
ENSG00000079462.7	2.47027904829863	4.66845741351192	1277.28932569537	1.03929580620331e-154	5.86469899368679e-153
ENSG00000272582.1	-4.57033	-0.247013	995.005753088305	1.38326924076323e-154	7.78802539204315e-153
ENSG00000145604.15	1.84889347935686	4.4057309014193	1274.97090928878	1.47875054413271e-154	8.30676408603419e-153
ENSG00000189377.8	5.18088027998283	0.0175904005190243	946.73893206845	1.54054175180395e-154	8.63433660395945e-153
ENSG00000123131.12	2.05457696774441	6.22048540051337	1273.92257214691	1.55260305965007e-154	8.68233814595757e-153
ENSG00000174502.18	6.09062573507774	0.487572047151027	960.162809228608	1.71942562736109e-154	9.59362222511202e-153
ENSG00000213760.10	-3.1135	0.780396848697242	1238.87198186642	1.94979765394809e-154	1.08546022309142e-152
ENSG00000171759.8	4.99270695565884	1.02591350536287	1035.20534162832	2.38141399397519e-154	1.32277691401365e-152
ENSG00000269936.3	-6.36641	8.4474880345434	1270.9056920345	2.82030969783141e-154	1.563068515345e-152
ENSG00000178233.17	-3.39837	0.392005080987947	1185.88577211123	2.85568255530378e-154	1.57914793241955e-152
ENSG00000067840.12	-4.88706	4.2864505959572	1270.87060657049	4.83817230422083e-154	2.66948844758887e-152
ENSG00000065183.15	1.64877517672203	5.11565	1266.59946774877	5.58744430927178e-154	3.07606773292481e-152
ENSG00000139200.13	-3.47481	1.79453351940427	1259.14721135923	5.75258008950544e-154	3.15997369562678e-152
ENSG00000140488.14	-3.6283	2.79710256653808	1269.56478204621	5.80537984176888e-154	3.18193766205915e-152
ENSG00000106268.15	1.78047037920446	3.74429317795913	1267.28889157902	6.08161337393619e-154	3.32599952558285e-152
ENSG00000151131.9	1.63960916552857	3.09711169381566	1267.50041522426	7.20654023795238e-154	3.9325535729257e-152
ENSG00000237125.8	-6.93325	6.00669693291447	1267.48021060518	7.39472479034853e-154	4.02639521534131e-152
ENSG00000228797.2	2.68288416004747	-1.48007	969.750256544319	8.09526630755934e-154	4.39819184136523e-152
ENSG00000280119.1	-4.35017	0.441678375166589	1081.67144112292	1.2632221890041e-153	6.84815365300936e-152
ENSG00000163873.9	-5.04538	3.84138225042114	1261.23758305942	1.52175653073418e-153	8.23174137289735e-152
ENSG00000174939.10	2.85629983648228	2.28946843258129	1261.53044965461	2.35104708448687e-153	1.2690032187114e-151
ENSG00000111077.17	-2.75017	7.0731773584768	1255.84949534997	3.22570072480888e-153	1.73733022334663e-151
ENSG00000177453.7	-2.97729	0.0167435466328138	1171.12062729705	4.19503536818948e-153	2.25451370469213e-151
ENSG00000101412.12	2.57923415329531	4.09835690538699	1255.48332922323	4.75140680771954e-153	2.5480060395004e-151
ENSG00000261054.1	-5.07035	1.12061167955555	1074.94856487758	5.15816516799376e-153	2.76017420164045e-151
ENSG00000068831.18	-3.50915	4.36776121483815	1254.96724908468	5.32470499948262e-153	2.84316345015385e-151
ENSG00000110195.11	5.01477377395071	1.30881986505011	1054.39455484209	7.37417050016846e-153	3.92904032937087e-151
ENSG00000115556.13	-4.10283	4.2459197515052	1254.19192741916	7.47943771063672e-153	3.97659440936615e-151
ENSG00000115008.5	4.48591	0.379878832817148	999.280347913247	8.48078743935747e-153	4.49934767803006e-151
ENSG00000214575.9	-4.17639	2.23019974734801	1235.92675612448	9.00457042292972e-153	4.76704646121369e-151
ENSG00000251615.3	-3.14251	2.73350626343732	1253.79538701812	9.69124201572231e-153	5.1196563406036e-151
ENSG00000261672.1	-5.34362	-1.21112	1132.93006035802	1.30907152478241e-152	6.90083585749944e-151
ENSG00000101955.14	-3.9416	5.42879034809513	1247.68311223569	1.56401565756862e-152	8.22731880546004e-151
ENSG00000160396.8	-3.05544	-1.41792	979.830567154909	1.57702688620523e-152	8.27822421936356e-151
ENSG00000224958.5	-7.53766	3.91379453707375	1112.25940300429	1.61779424751649e-152	8.47430661847826e-151
ENSG00000173320.9	-3.24211	2.30813046573824	1246.64939366651	2.6257135361789e-152	1.37250192399549e-150
ENSG00000120526.10	1.74631294523052	4.52469263679342	1244.00593426593	2.69142936732496e-152	1.40389705380907e-150
ENSG00000214039.8	10.6782332366428	2.98747016463615	1703.17295119004	2.71261558168287e-152	1.4119818087548e-150
ENSG00000151503.12	1.75117516573494	5.03662579325088	1243.09491668956	3.00830839175304e-152	1.56262111001749e-150
ENSG00000076003.4	1.9832268255357	5.53703321352922	1242.00508610536	3.56647236048622e-152	1.84868355403992e-150
ENSG00000166292.11	-3.95451	2.97649902697527	1241.12874720194	6.18276234077152e-152	3.19816262831284e-150
ENSG00000042062.11	-3.44615	3.8039358601304	1241.5237009697	6.28453196134355e-152	3.24404665422451e-150
ENSG00000139514.12	1.75838154789193	6.65775585574979	1235.15628292616	1.08996479732503e-151	5.60875963721123e-150
ENSG00000225670.4	-4.48288	1.94986943247775	1195.0319506912	1.09107531707802e-151	5.60875963721123e-150
ENSG00000198932.12	-3.81066	5.02096570658032	1235.92116419166	1.22417163613923e-151	6.27994990778944e-150
ENSG00000124571.17	1.45078483624056	5.69566971330667	1232.87042159345	1.63430688700944e-151	8.36664035001181e-150
ENSG00000138182.14	2.33431965820632	3.94889679611536	1234.08071820322	1.78242579855622e-151	9.10614200665689e-150
ENSG00000222328.1	9.30205852764421	4.59163855737266	941.392192180183	2.52926565458261e-151	1.28950999871934e-149
ENSG00000112378.11	2.22654765144463	8.12521823401047	1230.22490256253	2.53628785041675e-151	1.2904403901229e-149
ENSG00000182199.10	2.16468854018215	6.72347794193074	1230.15679185954	2.56791832534479e-151	1.3038618425355e-149
ENSG00000146122.16	-2.79503	5.39238515440867	1230.02090879585	2.81250601278372e-151	1.42513697533483e-149
ENSG00000161896.10	-4.19544	1.9459812866754	1204.09717565013	2.95443951519456e-151	1.49400771329462e-149
ENSG00000242600.6	-3.02833	-0.852542	1038.71558010448	3.38227900053157e-151	1.70688222163005e-149
ENSG00000268439.5	2.24939091493034	3.34595392504857	1231.16033986485	3.57755202118408e-151	1.80176549967504e-149
ENSG00000277135.1	-4.24865	-1.87281	1018.7868446182	4.52596978366371e-151	2.27480371980944e-149
ENSG00000119203.13	1.42754676613648	5.10926707664854	1226.66571125875	4.92714197099789e-151	2.47143450500821e-149
ENSG00000267254.5	-2.77233	-0.597655	1095.66274093071	5.96148095854171e-151	2.98422602257323e-149
ENSG00000139910.19	-4.68125	3.40573983571001	1225.44501429987	6.00750171159274e-151	3.00121247479147e-149
ENSG00000186871.6	3.23514933964231	2.40910065033208	1226.51099182556	6.73628031031377e-151	3.35853622138114e-149
ENSG00000124802.11	1.53301077427189	3.70119422076221	1225.66205247708	6.97117409671304e-151	3.46868299894365e-149
ENSG00000237886.1	-4.68669	1.78434284125006	1158.55897519925	8.24001931008639e-151	4.0918287890027e-149
ENSG00000139343.10	1.82631369164741	5.26972504961891	1222.9051570544	9.46284587438588e-151	4.68968064301651e-149
ENSG00000123560.13	-6.59096	5.37779156662429	1223.35553488983	9.62948507982297e-151	4.7627586662734e-149
ENSG00000162344.3	6.08820026286739	0.922280228010999	915.714716896486	1.02815161581314e-150	5.07514442724143e-149
ENSG00000159433.11	-3.86914	5.90374990992197	1222.56679298392	1.05717504196107e-150	5.20805538032764e-149
ENSG00000269194.1	-2.64678	-1.2805	1013.98021420746	1.11275713260949e-150	5.47101917733882e-149
ENSG00000029559.6	5.47174076942841	-0.722855	1028.8738592097	1.87769886514048e-150	9.2137124748168e-149
ENSG00000203760.8	2.45129888046317	3.28463472736303	1221.81788719937	1.93286309463233e-150	9.46569186915704e-149
ENSG00000162009.8	4.85553837219048	-0.954646	960.976812577647	2.27480771651033e-150	1.11183466128415e-148
ENSG00000261236.5	1.97724434738065	6.07364599551106	1217.54777179617	2.28018989653063e-150	1.11227573557876e-148
ENSG00000267605.5	-3.71742	-0.131247	1048.73662585424	2.65645974888827e-150	1.29327919814013e-148
ENSG00000108106.13	2.02482992546405	5.40628854101623	1215.5030757617	3.395606382895e-150	1.64989258083953e-148
ENSG00000130528.11	-2.82309	0.838091511709485	1198.74492457056	3.50911586414365e-150	1.70171558185201e-148
ENSG00000185985.8	-4.13825	0.30316319871894	1053.20183846017	4.02684683341137e-150	1.94897816816318e-148
ENSG00000260837.1	-2.7687	1.5362355273193	1213.6573201771	5.19547635267729e-150	2.50969810040125e-148
ENSG00000164171.10	2.84516974120264	5.74655097221896	1212.03995400431	6.29260571264179e-150	3.0337690726055e-148
ENSG00000177485.6	1.62883524961737	4.63500747735652	1211.93666408396	6.49471545957718e-150	3.12514128189616e-148
ENSG00000107815.7	1.69479095892082	4.14114603999781	1211.8200945733	7.05987967273443e-150	3.39051745443565e-148
ENSG00000149636.15	1.92651272155193	4.30580043871262	1211.45240007916	7.52739202966839e-150	3.6080620985451e-148
ENSG00000165188.13	3.36429453072247	1.37156023447941	1178.2645671329	8.46740900810069e-150	4.0508149954168e-148
ENSG00000030304.12	-3.6719	-0.068669	1055.04665311577	1.07962693856546e-149	5.15501101108496e-148
ENSG00000130595.16	-4.56507	0.438079944990221	1018.07948144627	1.12595522577846e-149	5.36590063356111e-148
ENSG00000267280.5	-2.90795	-0.536914	1074.53701732551	1.38183751323046e-149	6.57272866206878e-148
ENSG00000215784.5	3.06539250957812	1.41047122899225	1189.97102651033	1.40978739112399e-149	6.69285107728824e-148
ENSG00000186462.8	-3.50829	1.47669994369614	1190.25565594426	1.46087359848791e-149	6.92214323985806e-148
ENSG00000137745.11	6.91517890716071	0.353680448824086	1096.20356084117	1.54412468450001e-149	7.3026803412287e-148
ENSG00000260729.1	-3.79553	1.93686487257933	1194.93730662765	1.75916165098209e-149	8.30384498711678e-148
ENSG00000078549.14	-5.62914	3.24169577118626	1175.79307450029	1.90570602341912e-149	8.97851515284123e-148
ENSG00000183814.15	1.68608483166877	2.76299752531165	1207.09503561749	2.47995704399406e-149	1.16619040616153e-147
ENSG00000118705.16	1.91676081344812	8.3633973867795	1203.55451534664	2.54384354445071e-149	1.19397148138311e-147
ENSG00000146731.10	1.58782400044673	7.5888128224194	1203.04288908706	2.78081089418399e-149	1.30273120173008e-147
ENSG00000216866.5	3.31155616182001	1.65889243591663	1187.35122427847	2.80837670243025e-149	1.31316732852431e-147
ENSG00000170632.13	1.41316930985513	5.52428604578806	1202.83655566321	2.95576931998022e-149	1.37948865499603e-147
ENSG00000100146.16	-6.02353	3.91392340119546	1184.75813205829	3.22877044134407e-149	1.50407394536833e-147
ENSG00000152056.16	3.10407837895975	2.17155405792644	1202.29114521028	3.53015058290817e-149	1.64138780567466e-147
ENSG00000204866.8	4.24110005156088	0.405625474914465	994.404026966361	3.74676690636342e-149	1.73885000968406e-147
ENSG00000144712.11	-3.47147	2.88326563043012	1201.99431649119	6.54409467087787e-149	3.03140534670199e-147
ENSG00000105983.19	1.3536995876114	5.39066606277404	1197.3819954436	7.69699112322497e-149	3.55881922902333e-147
ENSG00000157343.8	-2.71363	-0.954216	1031.68333055408	8.93587277521536e-149	4.12395511404874e-147
ENSG00000187556.7	3.56886922450382	-0.419246	964.192913907625	9.95362217975424e-149	4.58512959371277e-147
ENSG00000187260.15	-3.52745	2.6621107312824	1198.36624011528	1.08657597416217e-148	4.99603608564304e-147
ENSG00000162073.13	2.67994609207143	4.85596052092366	1195.60629087701	1.19452902294633e-148	5.4822478947753e-147
ENSG00000126953.5	1.84706685281461	2.97872705466387	1195.75101386178	1.70042495026222e-148	7.7896404225204e-147
ENSG00000182481.8	2.4279545016046	6.42951469480855	1192.21631952648	1.86653120254084e-148	8.53482564049477e-147
ENSG00000278875.1	-3.84597	-1.14703	921.956122193571	2.92463735299741e-148	1.3348496477495e-146
ENSG00000230084.5	-2.91427	-1.89804	909.469599957257	3.53748228343243e-148	1.61159903881365e-146
ENSG00000189091.12	1.42612302958336	7.2820156688931	1187.14407576946	4.4807963943689e-148	2.03761343728545e-146
ENSG00000010295.19	-2.65887	4.54729279425459	1187.31792860895	4.97035403715085e-148	2.2561045774848e-146
ENSG00000149294.16	-4.41101	5.71626081468424	1187.40810516489	5.27638728080294e-148	2.39064634662511e-146
ENSG00000278309.1	-4.83491	1.90046163120773	1122.32081633123	5.46206753076185e-148	2.47026729911268e-146
ENSG00000184271.15	-2.64753	3.89356932917657	1187.05048287475	6.07352889849651e-148	2.74181180037763e-146
ENSG00000268120.1	3.4093314497837	-0.964885	916.15998895178	6.13546912357549e-148	2.76474705751826e-146
ENSG00000154263.17	-3.46143	2.64268857835586	1188.08330653644	6.75869837878794e-148	3.04006742838634e-146
ENSG00000206585.1	9.08318656340772	4.20111983389189	902.47435974309	7.10097517468808e-148	3.18824796767324e-146
ENSG00000147437.9	-3.01189	1.67577873875361	1182.98783376257	8.65855145311842e-148	3.88056270811331e-146
ENSG00000182263.13	-3.84828	2.59000587620792	1182.27405767442	1.12264517611939e-147	5.02237064466098e-146
ENSG00000000460.16	1.4799836961038	3.20836284025416	1183.80100106421	1.16030075632392e-147	5.18149415085731e-146
ENSG00000224660.1	-2.90685	4.38186894727154	1182.62848977206	1.21297201314121e-147	5.40698063093054e-146
ENSG00000198046.11	-3.41131	1.87023015981918	1177.60946869773	1.30302162776086e-147	5.79797921069436e-146
ENSG00000280798.1	-1.60444	4.09885498691767	1181.40988836096	1.38280557620404e-147	6.1419820485814e-146
ENSG00000281376.1	2.1700888504138	0.0282788294714453	1128.06788570276	1.44090997559572e-147	6.38863460429753e-146
ENSG00000170369.3	4.63663791850266	-0.864883	904.602378430115	1.65442863841029e-147	7.32224753352746e-146
ENSG00000081059.19	2.8812543569002	4.84711235577934	1179.11118428156	2.22902105030011e-147	9.84775154055187e-146
ENSG00000135298.13	-4.62961	1.86702906208434	1126.58696463301	2.45799765556508e-147	1.08400752735391e-145
ENSG00000114767.6	1.67207790731814	4.76728010428735	1177.86017398955	2.4833568017385e-147	1.09324939770151e-145
ENSG00000205221.12	-4.56157	1.38104633544785	1093.41640690215	2.49020448737189e-147	1.09432366755675e-145
ENSG00000006634.7	2.26360116867564	3.94770252972244	1178.47812714348	2.71948503593276e-147	1.19258566140814e-145
ENSG00000102048.15	2.99304550225366	2.12697008705765	1178.11454257234	2.72341242103354e-147	1.19258566140814e-145
ENSG00000206417.8	-2.80936	0.791083299330836	1160.10305409723	2.75250470859057e-147	1.20320315861964e-145
ENSG00000022267.16	-4.57141	8.48723755123986	1176.55102802787	2.90118521889035e-147	1.2659670966578e-145
ENSG00000227136.2	-4.58046	-1.30945	943.328230896263	3.16188012381677e-147	1.37730388761836e-145
ENSG00000139618.14	3.1106598147814	3.25158939685125	1179.62831004915	3.53401903008817e-147	1.53671030644587e-145
ENSG00000050030.13	-4.1385	1.5147611872648	1132.46009103533	3.59660664917288e-147	1.56119137224324e-145
ENSG00000200087.1	8.06181384294965	3.73887688821833	937.909568986984	3.84211754722947e-147	1.66485055113718e-145
ENSG00000169933.12	-5.00303	0.658621709277772	972.901043980387	3.97397341669581e-147	1.71898581817317e-145
ENSG00000078900.14	3.53674901378542	1.48784987164581	1142.00964521804	4.55747557916437e-147	1.9679575853056e-145
ENSG00000250490.1	-3.15084	-1.0301	966.015681370706	4.77694457363759e-147	2.05914508366055e-145
ENSG00000119335.16	1.43673210168533	8.22159718393525	1172.79995576802	5.6172939272766e-147	2.41718875078597e-145
ENSG00000101294.16	1.73984932065471	7.17137736167039	1172.31564992924	6.12038920602453e-147	2.62912013142531e-145
ENSG00000186235.10	-3.33627	-0.347036	1027.55185443022	6.15198193987623e-147	2.63812710855245e-145
ENSG00000105948.13	1.63954614895215	2.71937817007708	1175.20938947691	6.5512035536053e-147	2.8044798798701e-145
ENSG00000066855.15	1.57470416772107	4.77430775666655	1172.31867577657	6.58179754959055e-147	2.81272721787924e-145
ENSG00000270689.1	-3.38617	-2.02848	900.754973882043	8.28286482923993e-147	3.53359537534705e-145
ENSG00000165197.4	-4.51421	1.50498229609468	1101.35747182311	9.52810969430177e-147	4.05786338936224e-145
ENSG00000169247.11	2.85363573983145	2.66801658791684	1173.13264186481	1.16206795897833e-146	4.94057968381385e-145
ENSG00000144230.16	-5.5853	3.42014887353708	1149.54069637811	1.25269512721337e-146	5.31678073736425e-145
ENSG00000259485.1	6.59436201124557	-0.326491	1217.51893497576	1.48804508647976e-146	6.30489273928428e-145
ENSG00000198554.11	2.14576567664989	3.39689103003843	1169.3578234608	1.59026733745824e-146	6.72653283164408e-145
ENSG00000176533.12	-2.6156	3.35712861853251	1168.02646671607	2.03777550726427e-146	8.60474967174569e-145
ENSG00000184292.6	5.01328766105947	4.4653379891475	1169.15876133885	2.09122355348109e-146	8.81544815099865e-145
ENSG00000115665.8	-5.36578	1.44096935818948	1009.32341995213	3.25086671094938e-146	1.3680638909519e-144
ENSG00000263345.1	-3.3188	0.42773443946561	1097.69829591462	3.88643872234735e-146	1.6327645860772e-144
ENSG00000159055.3	1.93361540761902	3.60905111746679	1162.9149296245	4.40920822217003e-146	1.84926065790979e-144
ENSG00000138363.14	1.63629286367223	6.51853750168061	1160.82654129136	4.71077958417444e-146	1.97241056147499e-144
ENSG00000164309.14	-3.95662	2.97332075660265	1160.87303872213	7.08918949889123e-146	2.96325734121162e-144
ENSG00000268555.1	-4.00753	-1.42468	899.76761078511	7.23850545500465e-146	3.02058574692959e-144
ENSG00000163900.10	1.45857690519448	4.78260057980055	1158.29027266627	7.90913714373623e-146	3.29489876076891e-144
ENSG00000103021.9	2.12644211454849	2.84034468380754	1161.23576309365	8.36953961539936e-146	3.48085928158711e-144
ENSG00000188778.4	-4.73259	0.562043776989444	976.654612880644	8.73171716436756e-146	3.6254148072589e-144
ENSG00000228705.1	5.52933710039281	-1.07193	1113.73957949034	9.40496210800105e-146	3.89842744874054e-144
ENSG00000165244.6	2.40450518330828	3.11914228500161	1159.97075532941	1.01383783241643e-145	4.19542992351124e-144
ENSG00000187730.7	2.38128887750898	-0.374609	1054.00269288862	1.05615033892315e-145	4.36325403745806e-144
ENSG00000272491.1	-3.04715	-0.34764	1040.65847781247	1.18058974943124e-145	4.86924632701467e-144
ENSG00000173207.12	1.94943839174571	5.20945814064012	1155.22822003642	1.36085740605714e-145	5.60343756799216e-144
ENSG00000142046.14	-2.52642	2.83858639845958	1157.80971994275	1.47264255745568e-145	6.05368246011043e-144
ENSG00000214223.4	2.21051000769595	1.90202472446517	1158.54663016988	1.49608938938063e-145	6.13990139651762e-144
ENSG00000197083.11	-4.03743	1.56238523124422	1120.35628692042	1.65256195223263e-145	6.77086810428779e-144
ENSG00000100138.13	1.0226510074558	6.53162454263028	1152.40251362148	2.11992542830524e-145	8.67143796695069e-144
ENSG00000071991.8	-6.22198	4.59779	1148.05016510539	2.1578810738527e-145	8.81217585241591e-144
ENSG00000162063.12	2.68602479077963	4.13080940097119	1151.54708552956	3.37942455244626e-145	1.37779527442838e-143
ENSG00000119147.9	-5.09883	2.80668030694309	1126.07939599212	3.5790686828168e-145	1.45679830042063e-143
ENSG00000205002.3	-4.87224	1.20762140954374	1023.16841208636	4.19246368861717e-145	1.70367726554297e-143
ENSG00000240771.6	-4.29493	6.34288210011395	1148.85	4.42894657418314e-145	1.79683520409139e-143
ENSG00000139629.15	3.36261441804909	5.45510555055183	1148.96927864915	4.56947848440129e-145	1.85082514338009e-143
ENSG00000079689.13	-4.379	2.64414630007229	1141.15112838109	4.82681189300448e-145	1.95187153894802e-143
ENSG00000279307.1	2.32350545616951	-1.24054	947.565753406674	4.96964613885692e-145	2.00636331677526e-143
ENSG00000184205.14	-3.27607	6.51055263516387	1147.33247141004	5.44672476504309e-145	2.19540144790998e-143
ENSG00000137574.10	1.42447922584875	4.72557929497455	1147.26349285934	5.70172162352999e-145	2.29445779887562e-143
ENSG00000154478.3	-4.96263	-0.942397	923.007735936427	6.28902558317463e-145	2.52670252758322e-143
ENSG00000114686.8	1.58342065050187	6.28638209025755	1145.93050331977	6.76923910674676e-145	2.71524132118603e-143
ENSG00000175267.14	-3.32703	-1.40469	898.985828501241	8.44746272098061e-145	3.38293632095528e-143
ENSG00000128692.8	2.3930348978469	0.682217460340852	1122.81398653977	8.88892073519914e-145	3.55399376705732e-143
ENSG00000140525.17	2.26387559922319	5.04253205676192	1143.98945688384	1.04831739623958e-144	4.18467405646824e-143
ENSG00000146263.11	1.66211415766962	3.50463019331466	1143.16518918122	1.47573089726194e-144	5.88136796920012e-143
ENSG00000126453.9	1.60562995033386	3.95352386624195	1142.05143621891	1.60416190931742e-144	6.38297052026318e-143
ENSG00000214076.3	3.14528178623104	-0.7647	927.101628498154	1.64740013862535e-144	6.54452768670862e-143
ENSG00000262097.1	-3.25806	-2.20167	881.334550138207	1.7786856512549e-144	7.05479010143895e-143
ENSG00000144231.10	1.28070797607735	5.00854829509888	1140.40130569177	1.92124571084148e-144	7.60807173117753e-143
ENSG00000162461.7	-3.48768	2.65411309012892	1142.79371807374	2.04603277538972e-144	8.08932289492858e-143
ENSG00000182004.12	1.52044175106144	5.41328307670373	1139.59035823173	2.19657494216039e-144	8.67070894100166e-143
ENSG00000082014.16	-2.77595	4.60868071603088	1139.48316188485	2.4699261857182e-144	9.73425353415828e-143
ENSG00000213588.5	1.66790677374098	3.14093745378969	1140.16208266421	2.87765271426346e-144	1.13231757911961e-142
ENSG00000135069.13	3.21408509022268	5.0909272701257	1137.96891675795	3.43434441146721e-144	1.34923002203037e-142
ENSG00000225031.1	1.96951627224804	1.8653257869759	1141.27270504502	3.52533265487035e-144	1.38278806457782e-142
ENSG00000223403.3	-3.33382	-0.363658	996.799236399443	3.65005879816263e-144	1.4294528375328e-142
ENSG00000246379.6	-3.49699	-1.48901	881.217811094606	6.02740691806138e-144	2.35676356485899e-142
ENSG00000198056.13	1.97204958749985	2.92840108945576	1135.68159646829	7.51036638686887e-144	2.93199507892401e-142
ENSG00000141338.13	-4.92317	5.0082649782378	1135.31299934784	7.61139693514919e-144	2.96677197021694e-142
ENSG00000083635.7	1.63730962115265	3.49139395371039	1133.87487485981	7.86768649439127e-144	3.06186188039562e-142
ENSG00000272573.5	-4.14677	1.96104729040602	1112.59759428269	8.22918336778875e-144	3.19753354990339e-142
ENSG00000129244.8	-3.86424	2.73028939090478	1132.38043574182	9.97161831502978e-144	3.86852048662304e-142
ENSG00000228742.9	6.96170223628032	-0.425436	1413.53301786496	1.14017229383296e-143	4.41643336717296e-142
ENSG00000128944.13	1.83126623654252	3.69633962175769	1131.64573621936	1.1455905022532e-143	4.43050881315337e-142
ENSG00000183783.6	-4.42917	-0.695579	884.146710183091	1.22976832150665e-143	4.74866526511488e-142
ENSG00000088836.12	3.58419327766722	2.10664615514218	1121.32789749083	1.27978074643142e-143	4.93411120390462e-142
ENSG00000274225.1	-3.60392	0.0390639670119141	1009.81747693781	1.29747769975632e-143	4.99458508639528e-142
ENSG00000160862.12	3.80278431904654	5.21610163470161	1130.42635954675	1.46882811923379e-143	5.64501473844503e-142
ENSG00000010282.14	-4.28129	-2.03745	985.432344323309	1.47099139545448e-143	5.64501473844503e-142
ENSG00000183684.7	1.82348914633141	5.78543871266671	1128.89430788846	1.50188963431496e-143	5.75469409419848e-142
ENSG00000186715.10	-4.47431	4.29920641154367	1131.69638193833	1.54908945366093e-143	5.92640093142483e-142
ENSG00000105202.7	1.6674511145672	7.09069588035972	1128.29106612137	1.63428774465551e-143	6.24272775570024e-142
ENSG00000279161.1	-3.76624	-1.0771	888.406304983975	1.85612781413329e-143	7.07923156637718e-142
ENSG00000109061.9	-6.52331	-0.0363958	1017.31693943579	1.86920131442994e-143	7.11815942269648e-142
ENSG00000040275.16	1.47272198179832	3.34853139880764	1128.22846151586	2.23465268107157e-143	8.49681338718623e-142
ENSG00000177990.11	-4.47724	2.72728191446015	1119.51762314662	2.36102222641053e-143	8.96358117118458e-142
ENSG00000185238.12	1.44508678113112	4.14280166052551	1126.65344568434	2.47756343138875e-143	9.39166754777882e-142
ENSG00000144218.18	-3.89996	3.52866943242641	1128.36210172121	3.00958006699105e-143	1.13909852870916e-141
ENSG00000183248.11	3.40586008619096	2.23729204895156	1122.55608131579	3.09549287360941e-143	1.16945784919233e-141
ENSG00000273733.1	-3.90923	-0.154068	956.965350102266	3.09921166687564e-143	1.16945784919233e-141
ENSG00000109132.6	-4.59207	0.805623708023102	990.081318181258	3.64287686221855e-143	1.37251881050113e-141
ENSG00000265415.1	3.0810608900822	-1.80109	853.031094348878	4.16108738085962e-143	1.56538846332369e-141
ENSG00000231943.7	-3.78636	-1.86167	885.809627296245	4.33584906421325e-143	1.6286656038631e-141
ENSG00000173175.14	-4.32597	5.80848350065664	1123.68431002255	4.48340400326008e-143	1.68154740176654e-141
ENSG00000088451.10	1.52388142455069	3.85467850434943	1122.95402342159	5.12716862687167e-143	1.92009758426239e-141
ENSG00000166573.5	-3.86633	-1.0184	884.123430907404	5.15270692011991e-143	1.92675542348881e-141
ENSG00000167641.10	-4.28348	5.5635710630528	1122.66108817159	5.5684777351216e-143	2.07909373962909e-141
ENSG00000112029.9	1.72251093325975	3.10612946844266	1123.6833508392	5.78873801329058e-143	2.15808672870859e-141
ENSG00000166793.10	-3.40734	1.58321165988251	1111.82242082458	6.54200019388477e-143	2.43525221610142e-141
ENSG00000204253.4	2.96503090331507	2.43223966086108	1123.69988787136	6.92689874638977e-143	2.57467019422323e-141
ENSG00000176619.10	2.10455320577876	6.74156184514328	1119.51145027782	8.07467373858466e-143	2.99680230575962e-141
ENSG00000280551.1	-4.25344	0.0791290518527992	944.593061561622	8.16517476277302e-143	3.02586752514763e-141
ENSG00000211445.11	-4.44082	8.47455878541857	1119.35503401397	8.31518510487324e-143	3.07686633336658e-141
ENSG00000152284.4	-2.75936	4.40771695562928	1119.78521642034	9.05966953513653e-143	3.34735915011763e-141
ENSG00000182902.13	-3.54661	1.11655809508265	1088.15393637733	9.2256999382478e-143	3.40363898613305e-141
ENSG00000186767.5	1.60131505701322	3.63552143059419	1119.78432279473	9.66646494150167e-143	3.56095931799028e-141
ENSG00000162129.12	1.57329907725677	3.52095871097118	1119.50272305274	1.0449672636056e-142	3.84377662045386e-141
ENSG00000262528.2	-3.95205	0.899239361564382	1048.47455317155	1.20573542800658e-142	4.42858061271825e-141
ENSG00000118939.17	1.96963619625822	4.80102185783945	1117.05421013075	1.3797663997067e-142	5.0602983660735e-141
ENSG00000101189.6	1.45100123548568	4.72048778168074	1116.89405460322	1.39256767827049e-142	5.09971428964279e-141
ENSG00000138780.14	1.54564818540539	3.29156720130028	1117.39750033331	1.64700743731478e-142	6.02261379397476e-141
ENSG00000130226.16	-6.54846	4.38288111788203	1098.24355824364	1.74383218022916e-142	6.36729547101614e-141
ENSG00000168646.12	2.8864162131651	6.64739638188555	1115.34439458756	1.76987517628722e-142	6.45289732041637e-141
ENSG00000167695.14	2.00524985136399	4.4650947584503	1115.57519485209	1.87741972116023e-142	6.83496396725621e-141
ENSG00000008300.14	2.43944818086839	3.77434636532408	1116.37879609508	2.02836660632631e-142	7.37369172305652e-141
ENSG00000280323.1	-6.47445	2.78484660204258	995.891347080318	2.09831864760892e-142	7.61683533647395e-141
ENSG00000142684.7	1.81574060042682	4.23573038528492	1114.67327656725	2.24195718946087e-142	8.12635840249984e-141
ENSG00000117632.20	1.88462813656768	6.79716709809605	1113.60553378565	2.37381053040221e-142	8.59174076667002e-141
ENSG00000270093.1	-3.91726	-1.55123	870.59682034727	2.69745170294981e-142	9.74891242103943e-141
ENSG00000143493.12	1.63156543023047	4.40717755378696	1112.81904271802	3.03946595761187e-142	1.0969026200806e-140
ENSG00000186416.12	1.40784927865552	4.00890984307914	1112.50031578227	3.31486471100669e-142	1.19455407706219e-140
ENSG00000068650.18	1.86000124382375	5.79800659042728	1111.89189307699	3.33011856484143e-142	1.19831179487606e-140
ENSG00000049449.8	1.65830043484895	7.13125	1110.71858514678	4.02652381281043e-142	1.44680983716744e-140
ENSG00000197769.5	-3.95188	-0.581485	900.97833987102	4.66165581068238e-142	1.67260479947157e-140
ENSG00000249042.5	1.78380252643017	0.935018462121701	1109.12179204705	4.88298165975395e-142	1.74948847950983e-140
ENSG00000145194.17	1.80042602121889	3.51912235783611	1111.21437108004	4.93298322917297e-142	1.76485649275412e-140
ENSG00000005001.9	4.78970931348838	3.34389954974775	1103.27419257745	5.57858917806768e-142	1.99296101729845e-140
ENSG00000205940.8	3.22087500292184	-1.47918	847.835327299956	6.00500516059076e-142	2.14221656799293e-140
ENSG00000188706.12	2.06509362943949	6.54052947799557	1108.13690840399	6.47422066568196e-142	2.30629017084961e-140
ENSG00000217241.1	2.20938043266133	-1.99676	851.050634870718	7.72201770724601e-142	2.74684781738125e-140
ENSG00000152127.8	2.06011222133904	6.94039253266044	1106.46038394391	8.79719961568944e-142	3.1248307476102e-140
ENSG00000142973.12	-5.81746	3.37450223775214	1078.42537666025	9.23919790029898e-142	3.27714349523605e-140
ENSG00000175161.13	-5.42854	2.45691008234812	1046.26533112455	1.29410403959991e-141	4.58363897278546e-140
ENSG00000275216.1	5.63369910040717	2.74467897013939	1026.86197222101	1.32304650901386e-141	4.6794760359409e-140
ENSG00000171004.17	4.52471952999702	3.1153915091259	1099.1124122155	1.33626152385572e-141	4.71949322557803e-140
ENSG00000196305.17	1.15276651426934	7.0012760414004	1103.21453107533	1.59753396180299e-141	5.63425720704635e-140
ENSG00000104524.13	2.12964177698071	4.11213904397873	1104.27696347919	1.6012207148074e-141	5.63924952169546e-140
ENSG00000100665.11	5.77961681813504	-0.60589	981.216152484731	1.62447186947263e-141	5.71303286786629e-140
ENSG00000260977.1	-3.04731	-0.942576	932.087506187551	1.71221640848166e-141	6.01310059493509e-140
ENSG00000164932.12	3.65864070689572	4.11030952440856	1103.4838501732	2.70976495396879e-141	9.50293136187729e-140
ENSG00000006625.17	1.96794204592726	5.76332315052153	1100.00118555994	2.98849129288983e-141	1.0465620636271e-139
ENSG00000170417.14	1.91182131687708	1.93319242353992	1103.63173214803	3.30292324366302e-141	1.15504621432266e-139
ENSG00000138442.9	1.56359138227498	4.9596970936524	1099.56429742428	3.31444438494324e-141	1.15744500188123e-139
ENSG00000183549.10	-3.89549	1.0700599415813	1047.94449905402	3.55782773466513e-141	1.24069248348315e-139
ENSG00000172244.8	1.55673893583573	1.39325695791772	1103.13505375108	3.60474775004664e-141	1.2552914710506e-139
ENSG00000143318.12	-3.96512	0.519138096340553	998.561829793737	3.76609609654306e-141	1.30964145631747e-139
ENSG00000162373.12	-3.58415	1.82950125846659	1091.43263263782	3.93992602723643e-141	1.36817375287068e-139
ENSG00000224413.1	-3.05479	-2.09188	845.313002677729	4.07119734991833e-141	1.41178434359109e-139
ENSG00000072163.18	-4.45349	7.75075319770255	1098.05284107878	4.2357878383858e-141	1.46681138409039e-139
ENSG00000196376.10	-4.00307	2.22177497895128	1090.01490589438	4.76718151783498e-141	1.64852855022736e-139
ENSG00000241186.7	4.98837787992924	4.04599289898187	1098.55242338163	4.91602751306165e-141	1.69763626038676e-139
ENSG00000241741.1	2.20590557217278	1.1386557739556	1094.30598351111	4.96749472795687e-141	1.71302675833946e-139
ENSG00000077616.10	-2.96528	1.0843083386682	1086.69478435344	4.99599034844804e-141	1.72046386077138e-139
ENSG00000226476.2	3.44832353750032	-0.300284	917.066022669393	6.44168505553083e-141	2.21524374298857e-139
ENSG00000168621.14	-3.70573	2.83281445727658	1098.14395777153	6.60174946891098e-141	2.26714851401924e-139
ENSG00000189134.3	-3.29147	-0.240764	980.577959521211	7.35011550246765e-141	2.52066322943052e-139
ENSG00000248592.7	-2.49603	2.36637742979535	1098.53894351409	7.66931101840157e-141	2.62650101070197e-139
ENSG00000155970.11	-3.38919	2.01791926972467	1093.56043133548	8.18339542639912e-141	2.79869869203945e-139
ENSG00000261606.5	-4.4746	-1.31089	878.431911958415	9.39752970537973e-141	3.20950846017708e-139
ENSG00000127337.6	1.65901880780045	3.93182576730503	1094.23483228741	9.9281801214526e-141	3.38608220103773e-139
ENSG00000132341.11	1.64327447360928	8.04293936629571	1093.16000364351	1.02198210717345e-140	3.48076731673658e-139
ENSG00000141582.14	1.64443496591159	4.62013025792359	1093.3565405622	1.07014149485533e-140	3.63943598717193e-139
ENSG00000137098.13	-3.00182	0.865126190951226	1074.58257086623	1.07150014363151e-140	3.63943598717193e-139
ENSG00000153944.10	1.41297996982328	6.11903071552781	1092.6212481217	1.13010293239694e-140	3.83324121700597e-139
ENSG00000241404.6	-2.51672	4.11188208311934	1093.49722014501	1.15873074930763e-140	3.92498305246374e-139
ENSG00000077152.9	2.7131974293136	3.81700932120727	1094.18453441291	1.25841422915885e-140	4.2568347269462e-139
ENSG00000089723.9	2.89618142600335	2.23584409522502	1094.5407137176	1.26421586136836e-140	4.27064158121291e-139
ENSG00000237857.2	2.94578583679925	0.374001930045301	1024.72973096535	1.39473684171481e-140	4.70515231561644e-139
ENSG00000165704.14	1.89316776309522	4.93057121083451	1091.35555018999	1.53349801591717e-140	5.16624453693451e-139
ENSG00000205208.4	1.43944617448613	3.12253546269182	1092.79272296094	1.5564135574825e-140	5.2363404090424e-139
ENSG00000036530.8	-2.84568	-0.26558	1009.91295461471	1.77263225135366e-140	5.95570854788364e-139
ENSG00000185420.18	1.42443195974991	3.67399112965526	1091.19648049901	1.78754104374872e-140	5.99768332097797e-139
ENSG00000052749.13	1.64496045219122	5.37609820760679	1090.28703582681	1.81214714034455e-140	6.07203796863899e-139
ENSG00000136824.18	1.83593764419681	4.90194110022339	1090.14140246352	1.91850496737306e-140	6.41975199931343e-139
ENSG00000145107.15	3.8686378438173	-1.23625	834.925691009781	2.15214913420234e-140	7.19188571374291e-139
ENSG00000181856.14	-4.43574	5.38637231755589	1090.34828165167	2.24894982851569e-140	7.50526549626561e-139
ENSG00000121211.7	3.12692392070941	1.88820810039741	1084.01345149744	2.82912659482084e-140	9.42877640574584e-139
ENSG00000133627.17	1.33362247050278	3.03468793814281	1089.56703007413	2.85243040616702e-140	9.49369900197331e-139
ENSG00000277022.1	-5.24717	1.15822257238598	933.784627948744	3.02426428625891e-140	1.00521362735639e-138
ENSG00000159131.16	1.45300004148752	6.09955547710897	1087.1799661041	3.1022950161185e-140	1.02977116250276e-138
ENSG00000109881.16	2.12610522199129	3.81509886269986	1088.53000569317	3.13765388807129e-140	1.04011760196158e-138
ENSG00000125821.11	1.63668928996223	4.79798749352258	1085.74415171083	4.33032487977429e-140	1.43356848586555e-138
ENSG00000184144.9	-4.70568	2.12184876446335	1050.79257355541	4.47627021873896e-140	1.479910962198e-138
ENSG00000136274.8	-3.41275	3.40885525570776	1088.24350109296	4.49682642201762e-140	1.48473009617387e-138
ENSG00000166508.17	1.60812390928911	7.25346478473156	1084.60733712169	4.99755341378482e-140	1.64786525512435e-138
ENSG00000175785.12	-6.08521	5.40583815641868	1087.10980523894	5.29374400998896e-140	1.74321445655193e-138
ENSG00000222033.1	3.1539064356072	0.639021670121374	1024.31533170722	6.32620404949544e-140	2.08044132907182e-138
ENSG00000132436.11	1.68972457654081	3.71477745284389	1084.15132260046	6.74823048776468e-140	2.21629384630568e-138
ENSG00000198624.12	-3.59768	7.06061191699031	1082.47155974481	7.54918503468192e-140	2.47607285635558e-138
ENSG00000147588.6	-4.5753	0.266142156471976	906.546650938868	8.27942933801246e-140	2.71200463104896e-138
ENSG00000165495.15	-3.31318	1.67255605951057	1077.08346464644	8.60058624055068e-140	2.81349085331532e-138
ENSG00000188626.6	-3.19978	-1.64687	847.08459131773	1.01320368797571e-139	3.31010978536169e-138
ENSG00000163655.15	1.25874652181888	5.89708237294593	1079.56577400571	1.28134101085871e-139	4.18060656486345e-138
ENSG00000103740.9	-2.75799	0.963744994811994	1071.08	1.345300553889e-139	4.38352591240288e-138
ENSG00000101935.9	1.96239088941555	4.1127299814726	1079.9253095231	1.42136593979824e-139	4.62530732886639e-138
ENSG00000184357.4	6.50403239690466	1.55386515107441	831.924505641047	1.59695706773238e-139	5.18990144433604e-138
ENSG00000235173.6	1.87865476140489	4.97188381059015	1078.4	1.69851150575964e-139	5.51272446751713e-138
ENSG00000083814.12	-2.5196	2.36604531418266	1081.43608049973	1.80963470774426e-139	5.86572064733448e-138
ENSG00000233627.2	-4.10215	0.858002237651883	998.475392844092	1.84925042313634e-139	5.97852067136096e-138
ENSG00000229776.1	-4.10215	0.858002237651883	998.475392844092	1.84925042313634e-139	5.97852067136096e-138
ENSG00000135424.15	-4.24873	7.10349381400689	1077.11782219052	2.1131677442056e-139	6.82286630960738e-138
ENSG00000004799.7	-4.42847	7.89859070722343	1076.75050796353	2.19075346179275e-139	7.06418411725354e-138
ENSG00000159708.17	3.34776422914273	0.808960257561709	1016.23672958215	3.02760163790228e-139	9.74997679214989e-138
ENSG00000143995.19	-4.06797	6.1973429533486	1075.35281066168	3.06257824330826e-139	9.84983875687834e-138
ENSG00000139625.12	-2.62127	4.45365130357198	1075.40420336344	3.17064985362749e-139	1.01842257717616e-137
ENSG00000130147.15	1.73019403564862	6.11320050269976	1073.82212338902	3.75636764551931e-139	1.20499809135141e-137
ENSG00000136261.14	1.73160777402524	6.58029651868135	1073.54693613791	3.93941808160492e-139	1.26208789094411e-137
ENSG00000068438.14	1.31502555157249	4.93611269263065	1073.74945743258	3.98553099854206e-139	1.27521583972681e-137
ENSG00000147874.10	1.2905771494223	4.53708169857813	1073.34518629032	4.37922727278978e-139	1.39938010239508e-137
ENSG00000131746.12	5.27545378585693	6.10685545140345	1075.04558589928	4.47909683708828e-139	1.42945366796998e-137
ENSG00000213398.7	-3.02731	3.64100477527796	1074.66606443131	4.81932900980035e-139	1.53606059029952e-137
ENSG00000224957.5	-3.68958	-1.36909	841.885383522143	5.10326585767546e-139	1.62447420487467e-137
ENSG00000234617.1	-3.27792	-1.65818	838.621913104987	5.15836564655475e-139	1.63991114773762e-137
ENSG00000173852.13	1.46836329169252	5.25438634979933	1072.07250915869	5.40079668097458e-139	1.71478747815752e-137
ENSG00000170498.8	3.67333328628834	-1.49474	825.441639636779	6.62180762583818e-139	2.09978111803239e-137
ENSG00000172901.19	-4.07158	0.831659162652456	992.588366928193	7.18509948302435e-139	2.27549534520423e-137
ENSG00000279833.1	-2.69605	1.57706336867645	1071.81881842359	7.5010716174433e-139	2.37253639731847e-137
ENSG00000179051.13	1.72277240863719	7.06669478508457	1069.62386903363	8.21565638258794e-139	2.59524850284066e-137
ENSG00000181163.13	1.6492143506494	9.31028006331709	1069.3584571347	8.6347452556212e-139	2.72416886851104e-137
ENSG00000259660.2	-3.23704	-1.04177	883.092472559823	9.00942852887698e-139	2.83877031654171e-137
ENSG00000260329.1	-2.81457	0.179375211538241	1025.51140893973	1.12708017656702e-138	3.54680275082161e-137
ENSG00000126602.10	1.57213616739449	6.94402790133556	1067.63207198013	1.19419534277799e-138	3.753250147574e-137
ENSG00000234906.8	3.2359584674147	-0.455664	899.65163980083	1.19790490004347e-138	3.76014927473822e-137
ENSG00000108405.3	-3.89757	3.73808	1070.23780742838	1.28619760839418e-138	4.03219702257817e-137
ENSG00000108370.15	-3.22225	2.30823612271751	1069.44786355516	1.36275285543362e-138	4.2668084044844e-137
ENSG00000075131.9	1.60350749366871	2.35720755235175	1069.38381087473	1.65306674306119e-138	5.16926878633077e-137
ENSG00000143412.9	2.12273855264788	1.83931312134607	1068.91720725813	1.88113063307244e-138	5.87504308032147e-137
ENSG00000272056.1	-2.81319	-1.80184	839.197502353034	2.07656110046461e-138	6.47725321148692e-137
ENSG00000156110.13	1.6248357198806	4.5372495262178	1065.02429500414	2.12356751962045e-138	6.61556561413502e-137
ENSG00000160193.11	1.71652645720127	3.59437097183725	1064.58481868541	2.70349318723569e-138	8.41165818870612e-137
ENSG00000116783.14	-3.60376	-0.371836	914.898706808449	3.05257236534598e-138	9.48589727899566e-137
ENSG00000198300.12	-3.80046	3.52342403722152	1065.39500889003	3.25863489679304e-138	1.01036568702744e-136
ENSG00000130653.15	-2.6773	4.5792722099777	1062.9169627132	3.25950668697483e-138	1.01036568702744e-136
ENSG00000121743.3	3.80086438420254	-1.24083	817.134273027446	3.70568433885602e-138	1.14723736221267e-136
ENSG00000237686.6	2.89650505499092	-0.682364	898.278234424488	4.27157546568627e-138	1.3207839008409e-136
ENSG00000250654.7	-3.20797	-1.02755	879.977913590667	6.05663329419173e-138	1.87039985151102e-136
ENSG00000154262.12	-4.08153	3.63550710798894	1061.94710741533	6.19145659383963e-138	1.9096605685521e-136
ENSG00000236710.1	-3.94295	-2.1512	891.684316434005	6.39232363624565e-138	1.96916877871394e-136
ENSG00000221932.6	-4.31991	-1.18877	838.028562316729	6.70484522496506e-138	2.0628823059561e-136
ENSG00000136518.16	1.4115048646104	5.69915828425322	1057.63200017417	7.94819690213995e-138	2.44239827825783e-136
ENSG00000203688.4	3.48564374013674	0.129337302160564	929.865780610824	8.41902677397797e-138	2.58388152992706e-136
ENSG00000165995.18	-3.02021	4.01334539531971	1058.78993385817	8.43575606849115e-138	2.58581959783416e-136
ENSG00000011260.13	1.43452784146664	4.91826145128783	1057.38989440287	8.68307060529361e-138	2.65834722637281e-136
ENSG00000179094.13	-3.07833	7.02680308529346	1056.48818471154	9.78092324459857e-138	2.99077023694751e-136
ENSG00000163584.17	2.64395237626833	5.37689748244808	1056.06493524389	1.14583560155324e-137	3.49937910835983e-136
ENSG00000217624.2	2.99773053611063	-0.336292	923.718606968376	1.26653620140864e-137	3.86324660255224e-136
ENSG00000174951.10	2.31735367493107	2.24032777136632	1058.96145192018	1.268732510952e-137	3.86519748643279e-136
ENSG00000169181.12	-3.36519	-1.83881	823.494352127704	1.38218088372616e-137	4.20565798554371e-136
ENSG00000255389.1	-2.7632	1.06323858282679	1047.57373705779	1.7612892838838e-137	5.35263789835385e-136
ENSG00000174442.11	1.97211272030623	4.02791750834043	1054.22038052043	1.79950733385918e-137	5.46209872767599e-136
ENSG00000123179.13	1.71388743127816	4.99550644107961	1053.09272511843	1.96691699981466e-137	5.95803419086437e-136
ENSG00000055044.10	1.48774148774886	6.14826711075854	1052.78947631628	1.96769424322719e-137	5.95803419086437e-136
ENSG00000247077.6	1.77381699404821	5.69816450776009	1052.77294374557	2.02427904839852e-137	6.12190310507756e-136
ENSG00000234129.7	2.11073173184635	-2.0144	817.433676961824	2.6308811074717e-137	7.94673321379742e-136
ENSG00000125835.17	1.88149914166868	7.39880483152176	1051.14495746284	2.68488823334125e-137	8.09088286432821e-136
ENSG00000178498.15	-3.35007	5.59422361741977	1051.55685338507	2.68512122123583e-137	8.09088286432821e-136
ENSG00000161800.12	1.88646700664438	5.36055970849391	1051.18371488386	2.79619399455556e-137	8.41535765949334e-136
ENSG00000127903.13	-3.32387	0.692121359035527	1012.9242168361	2.84400856302688e-137	8.54889692631895e-136
ENSG00000125319.14	2.19352694694412	2.0465672536684	1054.53268933103	2.9277796090454e-137	8.79006528573013e-136
ENSG00000133800.8	-4.4482	5.27529355262685	1052.03533502157	3.01740864787465e-137	9.04821730894682e-136
ENSG00000171241.8	2.72487680062386	3.0497715261121	1053.75891582292	3.13056933896486e-137	9.37622510460297e-136
ENSG00000171960.10	1.68105406912953	4.41097382881004	1050.80508122756	3.16486327052246e-137	9.46751688479545e-136
ENSG00000246465.1	3.32788375562775	-1.15575	820.611320083729	4.18867440433539e-137	1.25151139332423e-135
ENSG00000259295.6	-3.14237	3.24486135189137	1051.63640090038	4.20289270353773e-137	1.25425027567474e-135
ENSG00000148429.14	1.40950788597481	4.82102467481864	1048.50421564267	4.69021685807989e-137	1.39799993240415e-135
ENSG00000072195.14	-5.99982	7.74062632224413	1048.36571348047	5.09979902841304e-137	1.51826031266747e-135
ENSG00000253729.7	1.7160541309931	7.56149628883219	1047.70952463099	5.15545870665634e-137	1.53299262547988e-135
ENSG00000144381.16	2.01483610547199	9.00934273835094	1046.92881039827	5.98037620937062e-137	1.77482023484025e-135
ENSG00000196381.10	-3.07514	1.04361989491938	1033.46374474896	5.98302201684034e-137	1.77482023484025e-135
ENSG00000279821.1	-5.30862	2.63854610714617	1010.70515161326	6.24441416782676e-137	1.85014987318581e-135
ENSG00000280734.2	2.37046751050742	1.70603658666925	1048.16596080613	6.95568839607176e-137	2.05843608088279e-135
ENSG00000272916.5	-2.70095	2.6484	1049.21493363617	7.21959736292972e-137	2.13399265385931e-135
ENSG00000186510.11	-3.39534	-0.983222	860.078913172994	7.30271054604048e-137	2.15599286739167e-135
ENSG00000122375.11	-3.4985	-1.64868	819.994626719772	7.65432311404451e-137	2.25711625414027e-135
ENSG00000262543.1	-4.10509	-1.32435	826.280301780443	8.04514309560728e-137	2.36954754354488e-135
ENSG00000067113.16	-1.8266	6.09542	1045.29106473626	8.1798591712709e-137	2.40637112989911e-135
ENSG00000279377.1	-3.86925	1.22857774212764	1008.72244781214	8.36810379177032e-137	2.45883608338302e-135
ENSG00000226252.1	-2.99851	-1.31933	856.272179600103	8.5653608031135e-137	2.51382202577429e-135
ENSG00000134201.10	-3.406	2.86466215097265	1047.60755743904	9.49969164843084e-137	2.78474432041192e-135
ENSG00000251791.1	6.05435216867067	0.863677535681029	806.239938148207	9.52644071837484e-137	2.78929241269492e-135
ENSG00000006118.14	2.07899603867903	4.51739485817332	1044.63093026997	1.04160779641909e-136	3.04618138719548e-135
ENSG00000196263.7	-3.57961	3.35904919820102	1046.90219604851	1.06936021504325e-136	3.12366409168339e-135
ENSG00000151364.15	2.5299961489927	4.12299086278626	1045.18517931668	1.07384641649171e-136	3.13308257051381e-135
ENSG00000196724.12	-3.32751	1.62207865440161	1038.36353620305	1.07765733533724e-136	3.14051103040942e-135
ENSG00000182489.8	3.38439048742807	1.87284243159919	1035.2938397255	1.09957534352954e-136	3.20062792549765e-135
ENSG00000227487.3	-5.53159	-1.64793	1132.54384488847	1.13426241077223e-136	3.29772850082712e-135
ENSG00000145687.15	-2.58445	4.3807227184934	1043.9032152163	1.21557539588711e-136	3.53000251514398e-135
ENSG00000164284.14	1.35817974296174	4.13264503004041	1043.65012164615	1.2398255810178e-136	3.59621838213678e-135
ENSG00000258819.1	-3.09074	-2.10029	811.048439013339	1.26327407242117e-136	3.65995705299244e-135
ENSG00000168546.10	-3.3016	1.81560234806006	1040.86485311915	1.28483367573412e-136	3.71808104135228e-135
ENSG00000092096.14	-3.19364	4.62542386253098	1043.75391075688	1.30358091879352e-136	3.76794070229619e-135
ENSG00000260578.1	-3.03488	-1.29544	854.413538641123	1.3787969116707e-136	3.98071494417115e-135
ENSG00000104356.10	1.78530091289052	3.3504437523109	1043.61232865763	1.55788239462348e-136	4.49252752335731e-135
ENSG00000273045.5	2.59843090460021	1.64325115197844	1041.30285569403	1.64160858913159e-136	4.72848023892671e-135
ENSG00000101945.16	1.67100682069745	3.72086375575954	1042.61384901162	1.66431594618699e-136	4.78833147484088e-135
ENSG00000015475.18	1.50344975980297	5.01425430073941	1041.33725481789	1.82488854557366e-136	5.2442312150519e-135
ENSG00000181577.15	4.95750090557448	4.15257721637189	1042.72424905167	2.00707367226051e-136	5.76111355012209e-135
ENSG00000231852.6	-4.17158	0.924332115020812	966.015517992094	2.0510693450684e-136	5.88060055065859e-135
ENSG00000240654.6	-3.31089	-0.468405	912.576236639321	2.15234764425115e-136	6.16385693876721e-135
ENSG00000240219.1	-3.09224	0.355503535810137	994.975162292996	2.23368206935814e-136	6.3894115322688e-135
ENSG00000166402.8	-3.6283	3.67239339389526	1042.6767241173	2.2613421554232e-136	6.46108911127764e-135
ENSG00000118526.6	-2.77334	4.55636213826939	1040.38771017302	2.364814950185e-136	6.7489644135797e-135
ENSG00000108018.15	-5.16973	3.86232871229711	1038.20167040179	3.10243047758619e-136	8.84388591595724e-135
ENSG00000110944.8	3.52365634348839	0.648581525629571	958.591549949002	3.17742009752171e-136	9.04726646804663e-135
ENSG00000161980.5	1.70685597657197	3.91626960333822	1038.73862803195	3.37711919869839e-136	9.60486742090289e-135
ENSG00000139190.16	-2.68635	4.70056082476017	1038.25738277895	3.46399567159764e-136	9.84068060985102e-135
ENSG00000179934.6	3.88488981855612	-1.92139	861.383524085546	3.75467099194438e-136	1.06542544067414e-134
ENSG00000160214.12	1.43414893537976	4.94335887103969	1037.33887774022	3.92028657692212e-136	1.11115063263013e-134
ENSG00000181610.12	1.48682485909402	5.10516002815973	1037.29280273461	3.93330994341055e-136	1.11357072502783e-134
ENSG00000166831.8	-5.2821	5.78196157906489	1038.79608636953	4.02737451976888e-136	1.13890298350047e-134
ENSG00000133878.8	-3.19507	0.656820494484292	1003.92198672734	4.21073606208593e-136	1.18940120233824e-134
ENSG00000278959.1	-3.07242	-0.399096	934.063361432806	4.86306127654807e-136	1.37210168676605e-134
ENSG00000197930.12	1.88144771814361	6.70857281978267	1035.7359824557	5.06355078368363e-136	1.42704770043225e-134
ENSG00000168356.11	-3.38855	0.487598220642158	982.991920119884	5.11618904839816e-136	1.44024782179907e-134
ENSG00000167281.18	-7.09309	5.59767698482234	1033.73448365073	5.26354624477352e-136	1.48005197861248e-134
ENSG00000137168.7	1.72314719157221	4.6466648182451	1035.73667924172	5.48234117272775e-136	1.53983087078798e-134
ENSG00000144867.11	1.73831040415075	5.86897477309615	1034.94918261501	5.96443194115251e-136	1.6731518061705e-134
ENSG00000105737.9	-4.62916	3.85754142232987	1037.37326333794	5.97048813994548e-136	1.6731518061705e-134
ENSG00000101605.12	-3.85937	4.15383445704433	1036.45536793358	6.77545904961867e-136	1.89659383024782e-134
ENSG00000259479.6	3.61108129142799	4.01107538579873	1037.02026844058	6.90305192551677e-136	1.9288030119306e-134
ENSG00000262188.1	3.55050659181946	0.273469816330777	919.186313718763	6.90606096744253e-136	1.9288030119306e-134
ENSG00000231609.5	-2.72617	0.824883811996836	1023.27386726183	7.73373880915192e-136	2.15753933587003e-134
ENSG00000231249.1	-2.82685	-1.4047	851.593555368819	8.0111156536521e-136	2.23241291318213e-134
ENSG00000104722.13	-3.92378	1.09889291210256	987.504936726883	8.21788761249769e-136	2.28490404849614e-134
ENSG00000109927.9	-2.55546	0.207563038514907	1005.03845782972	1.01280653696012e-135	2.8128605711614e-134
ENSG00000187239.16	-2.83709	7.10440766473791	1031.95948101831	1.04527663025377e-135	2.89979591648837e-134
ENSG00000183207.12	1.54790443684903	6.33188790492653	1031.75395485383	1.08669334188917e-135	3.01132912787568e-134
ENSG00000010292.12	1.79326424874576	6.42194743859367	1031.71960541205	1.09406551631232e-135	3.02837822792849e-134
ENSG00000158104.11	-3.17597	-0.932288	870.333308054125	1.21451940409236e-135	3.35805147931061e-134
ENSG00000100968.13	-2.96764	6.03061326365601	1031.30200550801	1.23228465999536e-135	3.40338107041433e-134
ENSG00000185479.5	6.39835916754725	3.70972383116437	977.687689815875	1.23627608199413e-135	3.41061098220359e-134
ENSG00000164112.12	-3.60001	-0.148587	911.238993578804	1.37380512011495e-135	3.785816573511e-134
ENSG00000224094.1	2.16925146854418	-1.41411	855.665398677254	1.42812473302081e-135	3.93114290423212e-134
ENSG00000178105.9	1.32171263012084	4.76669418434096	1030.57767891411	1.43856207761034e-135	3.9554881312278e-134
ENSG00000113262.14	-3.00433	-1.55577	826.625508892766	1.48947812292269e-135	4.09095711438578e-134
ENSG00000183734.4	4.89993505526362	5.2460892393993	1032.87706031103	1.50953382559908e-135	4.14146026030933e-134
ENSG00000185414.19	1.31233796615412	4.99211217011386	1030.22572183958	1.52340814187204e-135	4.1749117830619e-134
ENSG00000236305.1	3.20355145042185	-2.08331	810.017345452722	1.61100972873049e-135	4.41011692995031e-134
ENSG00000226237.1	-3.70584	-0.565935	863.640442561575	1.80183074032511e-135	4.9270545651467e-134
ENSG00000106327.12	2.95824256490497	1.36005429533248	1017.19047456423	1.87518274962376e-135	5.12199257320224e-134
ENSG00000166770.10	-3.17967	3.19841625136305	1031.49369697366	1.97294455732195e-135	5.38310334216996e-134
ENSG00000109832.12	-3.27949	-1.71038	808.890649733837	2.05333870480655e-135	5.59630589480151e-134
ENSG00000148848.14	4.34022274142886	3.83372836464491	1030.62125287648	2.43187280052352e-135	6.62072036888142e-134
ENSG00000073111.13	2.72528946712193	5.61190194002576	1027.82018591713	2.47064698119313e-135	6.71891499409027e-134
ENSG00000198483.12	-3.18314	2.19741968088774	1029.33539552313	2.58525764275318e-135	7.02290612821869e-134
ENSG00000120334.15	1.62829638808865	2.3843949633469	1030.36110577695	2.64100589033457e-135	7.16650658482153e-134
ENSG00000232803.1	4.02396605055278	2.20159684186745	1011.41498441214	2.8064652906373e-135	7.60717540406479e-134
ENSG00000080224.17	-4.88429	0.640596240644335	872.598986299808	3.02785078855679e-135	8.19831049390147e-134
ENSG00000158623.14	1.2775663615139	4.95013928439314	1026.35404470666	3.21201072965691e-135	8.68747433623655e-134
ENSG00000161798.6	6.15801703104873	2.13674076442982	859.113346425819	3.29155840090478e-135	8.89293836083404e-134
ENSG00000197361.6	-4.50469	4.20979266660849	1027.87	3.85939314728254e-135	1.04157470058563e-133
ENSG00000173714.7	-3.67525	-0.326524	884.600396958679	4.0454450922964e-135	1.09060104448021e-133
ENSG00000267707.2	-2.8166	-2.07102	798.731427065023	4.08783855539464e-135	1.10083452811164e-133
ENSG00000240854.1	3.40758770816381	-1.78317	797.881259919638	4.37445278862472e-135	1.17674201829646e-133
ENSG00000117707.15	2.4974088543076	4.61346227391962	1025.21709947456	4.42889591575161e-135	1.19009801614931e-133
ENSG00000114790.12	-3.54558	5.07677126055188	1024.85357678092	4.78222638016495e-135	1.28365295992557e-133
ENSG00000225680.1	4.27148833636458	-2.03099	951.776086433493	5.13934003662199e-135	1.3780202350895e-133
ENSG00000108924.13	-4.0289	4.41819158063494	1025.15592288318	5.71291687898376e-135	1.53016195456621e-133
ENSG00000150627.15	-4.06577	1.53307778672662	992.609585094478	6.79551236082598e-135	1.81816569404039e-133
ENSG00000068489.12	3.22025237572665	3.45225021857187	1025.29654693845	6.92054921696072e-135	1.84962665778168e-133
ENSG00000183914.14	3.23648638054254	1.69225544849999	1012.20477422043	7.83738078796892e-135	2.0924121245643e-133
ENSG00000089327.14	2.07999270533447	6.03808214580834	1021.53634019711	7.91853646267758e-135	2.11180818294116e-133
ENSG00000157224.15	1.79059342961909	5.97292185334372	1021.3451053622	8.14305263719378e-135	2.16935465588932e-133
ENSG00000070950.9	1.44642225200276	4.16318657193939	1021.65900596012	8.42583391620641e-135	2.24228328301703e-133
ENSG00000276141.4	-3.11058	1.68992457578706	1019.83650150558	8.54843502160317e-135	2.27247423074288e-133
ENSG00000011021.21	-1.67781	4.82806354981467	1019.27711641446	1.25470490056621e-134	3.33187892793139e-133
ENSG00000083093.9	1.15667174268305	3.83047275171589	1019.44049233055	1.32357533011122e-134	3.51100981531318e-133
ENSG00000147955.16	1.51835385071718	6.43647375415024	1018.37058885878	1.43227888687344e-134	3.79530976330637e-133
ENSG00000011201.10	3.28660242737265	2.49565453069109	1019.85752271875	1.49332904793988e-134	3.95286427839012e-133
ENSG00000206075.13	5.67731788826444	5.05960972389846	1020.47782762685	1.6585826562612e-134	4.38561754763677e-133
ENSG00000230373.8	-2.75494	3.40204393151497	1018.41158582153	2.11645100476554e-134	5.59035765928974e-133
ENSG00000105219.8	3.35556435539963	1.02043068484474	975.660789513161	2.23004905143405e-134	5.88415386801871e-133
ENSG00000279489.1	-4.17266	-1.34192	809.820586812785	2.47699672534424e-134	6.52880591226881e-133
ENSG00000205090.8	-2.98272	1.17212475878909	1008.02079482373	2.52062677663679e-134	6.63675951613094e-133
ENSG00000070501.11	1.59138812588626	3.65947751423217	1015.66796268528	2.9482602936081e-134	7.75448674046563e-133
ENSG00000135763.9	1.62916238716138	4.03412022105832	1015.28451616156	2.98347420515304e-134	7.83880222642803e-133
ENSG00000184162.14	1.38333379318755	4.31307385591082	1014.97059513511	3.01764262752593e-134	7.92019543328132e-133
ENSG00000137970.7	1.88306654938201	4.6396172192136	1014.96491725145	3.02736894239022e-134	7.93733299584021e-133
ENSG00000152527.13	-3.44068	4.65128137888209	1015.44635321895	3.09554079422373e-134	8.1075086898503e-133
ENSG00000188372.14	2.84454648185925	3.22874868824693	1016.32531655382	3.84111928032796e-134	1.00496470612501e-132
ENSG00000180329.13	1.25981300684593	4.19488250321451	1013.58466429962	3.96444783955258e-134	1.03613974113948e-132
ENSG00000136546.13	-6.10583	5.65938211808173	1015.0242031828	4.57073987649512e-134	1.19334280119345e-132
ENSG00000088727.12	1.45449088140176	2.81730479114669	1014.31959540028	4.79441836831966e-134	1.25042661414925e-132
ENSG00000172260.13	-3.52164	4.72236492320336	1013.01363460392	4.96315360221885e-134	1.29307597890338e-132
ENSG00000233532.5	6.52469909277644	-0.4685	1083.24829721716	5.08786173106556e-134	1.32417734717638e-132
ENSG00000248334.6	-3.43823	1.79377065267438	1007.07060715711	5.72549927652613e-134	1.48856985902479e-132
ENSG00000125977.6	1.50851326717842	7.0881563366714	1010.98219270891	5.99862052796532e-134	1.55794716620137e-132
ENSG00000117569.18	-2.47291	4.92059645067776	1010.38012102627	7.19705806468307e-134	1.86724926528752e-132
ENSG00000214182.5	2.3959778690239	2.3987620161064	1013.54034866439	7.28908556404411e-134	1.88915141408822e-132
ENSG00000154678.16	-2.63382	2.58422293728559	1012.85302244459	7.65428407635908e-134	1.98173325685005e-132
ENSG00000091536.16	-2.28326	0.535693696044569	1002.43680808848	7.71587741352789e-134	1.99559916979671e-132
ENSG00000160469.16	-3.07497	2.9488044016234	1012.32255952295	8.20506064343713e-134	2.11991103762644e-132
ENSG00000275149.1	-3.63806	-0.32728	874.550813650471	8.56136448535948e-134	2.20966859466726e-132
ENSG00000169432.14	-3.33094	3.44120846936207	1011.15437676627	9.60852181000977e-134	2.47736228474281e-132
ENSG00000148335.14	1.35796207289458	4.81334088059117	1008.60457529312	1.00390283325902e-133	2.58567463143032e-132
ENSG00000068976.13	-4.68566	4.06847622912723	1010.42057886137	1.1032247664401e-133	2.83854587833589e-132
ENSG00000268388.5	-3.50542	6.09591017777792	1008.00532381703	1.12894177972545e-133	2.90170760339577e-132
ENSG00000274565.1	-3.71121	0.694891231393528	951.047600749006	1.24439248409648e-133	3.19514177741795e-132
ENSG00000100628.11	-4.39173	5.45640035670723	1008.28673031017	1.26682753235455e-133	3.24938644636684e-132
ENSG00000110104.11	1.56600420674353	4.99086386296019	1007.17794328032	1.3235810709318e-133	3.39145453149285e-132
ENSG00000181656.6	-3.84911	-0.343268	855.613317161132	1.33525290470919e-133	3.41783447123964e-132
ENSG00000267405.1	-4.12905	-0.632377	815.55682850498	1.57176455020546e-133	4.01908774634928e-132
ENSG00000132603.13	1.73349978118979	4.84623567915932	1005.47279015063	1.86697030520865e-133	4.76903350905612e-132
ENSG00000180139.11	-4.31968	4.17894873844869	1006.4180688674	2.39354425897823e-133	6.10784279611207e-132
ENSG00000143382.13	-2.95883	5.25733459443995	1004.06587432699	2.47983827386899e-133	6.32155077021491e-132
ENSG00000112655.15	2.57952377683388	5.7823872101924	1003.35015149091	2.79018758374017e-133	7.10539154017278e-132
ENSG00000228315.11	-2.3389	4.78871749510426	1002.78868166204	3.16064363256692e-133	8.04053491321764e-132
ENSG00000261373.1	3.09321302206826	2.71851094437084	1005.6034045388	3.17885132470202e-133	8.07857723040189e-132
ENSG00000106683.14	1.46327423127996	5.02259462445416	1002.60661364118	3.21307073896425e-133	8.1571915519165e-132
ENSG00000259370.2	-4.66383	3.26784588655566	1001.37584701713	3.29071485039442e-133	8.34577722374291e-132
ENSG00000177599.12	-1.84802	0.553669951725321	1001.69719584293	3.52869578080953e-133	8.94020281037958e-132
ENSG00000266835.5	2.76284271969937	-1.58457	788.491271185971	3.73698559142411e-133	9.45826862889593e-132
ENSG00000168496.3	2.24952725768536	5.05375483293766	1001.08259848917	4.457193994175e-133	1.12696201304859e-131
ENSG00000260442.5	2.24793916879907	-1.34181	836.265270945166	4.50034721685099e-133	1.1367153717924e-131
ENSG00000224578.4	1.57603632078369	4.4302365132756	1000.16998672671	5.38822911083161e-133	1.35959695724429e-131
ENSG00000237161.4	-2.85344	-0.906636	872.437731031177	5.71428013881814e-133	1.4404046859565e-131
ENSG00000160712.12	-2.21315	5.18778586193383	999.203609770298	6.23497671709346e-133	1.57006325465227e-131
ENSG00000196411.9	1.53554463234596	6.70116015790551	998.734482780186	6.54164404480062e-133	1.64561783169559e-131
ENSG00000259439.2	5.15716840725282	-0.781856	825.079987855055	7.65912045504264e-133	1.92478038237099e-131
ENSG00000272180.1	-5.07764	-1.49297	924.507820697856	7.83017037840878e-133	1.9657765452529e-131
ENSG00000185271.6	-2.83883	-1.65429	804.96344563623	7.85077296042761e-133	1.96895799832785e-131
ENSG00000106399.11	1.73529904843296	4.15520462573682	997.754927844646	8.99154484002496e-133	2.25278573998971e-131
ENSG00000180776.15	1.7690623024945	6.49518595475661	996.72284770956	9.70495043283686e-133	2.42907474089623e-131
ENSG00000179300.3	-3.71917	-0.910555	812.934247250063	1.03515455853634e-132	2.58830337702909e-131
ENSG00000108852.14	-3.44866	3.22944983065959	998.187244125332	1.26451543859104e-132	3.15861708498761e-131
ENSG00000231864.2	4.16971698032647	-0.165848	802.82838101896	1.66680432625824e-132	4.15930498659959e-131
ENSG00000204065.2	-3.70918	-0.648185	831.055205786844	1.70027140695814e-132	4.23855810877146e-131
ENSG00000095002.12	1.67772	4.76030814044838	994.154148509173	1.71464669033362e-132	4.27010658719093e-131
ENSG00000106443.14	1.20655199978865	5.17077646755742	993.750535518505	1.79671089900245e-132	4.46999347808936e-131
ENSG00000166532.15	-3.38329	4.78787179362445	994.058341431166	1.93429223089486e-132	4.80746164173058e-131
ENSG00000171858.17	1.94604016535985	8.73826619646247	991.548420212177	2.67898943702167e-132	6.65166287318111e-131
ENSG00000196666.4	-3.73922	-1.73261	789.463557201924	2.85447115682989e-132	7.08028614914378e-131
ENSG00000267530.2	2.69217433877491	-1.71949	776.993529086972	2.96335869152699e-132	7.34303722075087e-131
ENSG00000135372.8	1.33379503455533	6.03393047938597	990.323798378127	3.41282370968925e-132	8.4483549240154e-131
ENSG00000279254.1	-3.03012	-0.718842	869.77746685796	3.51112019795315e-132	8.68302822659152e-131
ENSG00000106638.15	1.44944015779958	5.52427695985461	989.605097537838	4.01269659499915e-132	9.91355659275959e-131
ENSG00000161265.14	-1.80006	3.8605343084115	989.606900903034	4.51754799229838e-132	1.11497215805941e-130
ENSG00000106355.9	1.41014253636339	4.96561983988815	989.002727057458	4.63329168789828e-132	1.14240317099132e-130
ENSG00000163468.14	1.46683991766398	7.97377680345412	988.755079132425	4.64242195675875e-132	1.14351879726551e-130
ENSG00000275131.1	-2.44536	3.66698861154559	989.961169337184	4.74150139980889e-132	1.16676648420074e-130
ENSG00000184524.5	-3.33434	0.63493946399012	950.567959490399	5.26654929390503e-132	1.29468467740958e-130
ENSG00000229356.1	-4.02054	-2.05518	834.901387736734	6.56943905576454e-132	1.61337885574261e-130
ENSG00000272589.1	-3.41851	1.87238275151642	983.563894940872	7.7087979843902e-132	1.89132159243502e-130
ENSG00000113108.17	-2.08963	4.5261712513428	986.108352006315	8.38851081297224e-132	2.05605463944016e-130
ENSG00000088881.20	-3.27991	4.61059	986.128433793651	9.3122388059723e-132	2.2802127940186e-130
ENSG00000179284.5	-3.59692	-0.19305	870.836456099631	1.02270301473051e-131	2.501743167758e-130
ENSG00000011052.21	2.61837823899361	4.13150879132953	985.515550478848	1.13032132659444e-131	2.76227836791471e-130
ENSG00000159899.14	-2.18177	4.34781837508972	984.311776507696	1.2305495102945e-131	3.00425897650955e-130
ENSG00000099901.16	1.46428053900888	6.11291903236225	983.744595758759	1.24920396058707e-131	3.04680600564011e-130
ENSG00000143028.8	-4.0146	2.37328498847384	979.74406157607	1.29863955749228e-131	3.16427100814287e-130
ENSG00000178896.6	1.66136205942905	4.33871214597358	983.943185837603	1.32295949040268e-131	3.22036874384394e-130
ENSG00000139687.13	1.22676333905125	5.5687367978146	983.42119454516	1.34380399630966e-131	3.26790493872405e-130
ENSG00000204366.3	1.69995910165571	2.56837211070917	985.461646524631	1.52645353948482e-131	3.70844568804975e-130
ENSG00000277050.1	-3.35498	-2.00236	776.248015424048	2.40007827221342e-131	5.82517530994985e-130
ENSG00000164818.15	1.35143054972763	5.48496344169135	980.109786996731	2.61253079626251e-131	6.33462179105486e-130
ENSG00000168393.12	1.9084860620354	4.65947176519054	980.405034669678	2.63166043082224e-131	6.37478017920833e-130
ENSG00000168079.16	-4.58953	5.4581459470664	980.345531994021	3.14814906064845e-131	7.61845935934116e-130
ENSG00000143498.17	1.36005255439939	2.04695050773823	982.089057781017	3.35961622375524e-131	8.12228931057634e-130
ENSG00000156787.16	1.42470687285155	3.02063528875571	979.760795742327	3.85240962001837e-131	9.30461852679341e-130
ENSG00000160208.12	1.25589296290136	5.43676798179997	977.790528561796	4.13196300853559e-131	9.97011754508553e-130
ENSG00000107371.12	1.25301889770782	3.94791355967216	978.145830642133	4.22900340077742e-131	1.01943616930003e-129
ENSG00000183150.7	1.82301056550615	-0.744557	902.864842523055	4.40351036406778e-131	1.06047292754063e-129
ENSG00000248569.1	2.43832728291798	-1.39805	802.569836212255	4.9582625427896e-131	1.19291376622987e-129
ENSG00000160183.13	4.53710920881301	2.80270583742002	965.585945537579	5.39287267683347e-131	1.29622106188866e-129
ENSG00000137692.11	1.37336579198103	4.15307604455407	976.570050328599	5.68914535501323e-131	1.36611015492866e-129
ENSG00000254461.1	-2.91377	-1.30659	813.23928491682	5.70124545276924e-131	1.36769297919621e-129
ENSG00000272078.1	-2.44527	2.49018922736915	979.020439760377	5.72069173976151e-131	1.37103335141446e-129
ENSG00000100650.15	-1.63819	8.16768809743642	975.726404327403	6.10739140209817e-131	1.46229914293824e-129
ENSG00000156471.12	1.50752740724865	6.31987	975.539376315484	6.34110355946894e-131	1.51679441501016e-129
ENSG00000170191.4	1.44749590749984	3.06887076880571	976.707567856628	6.98126826431087e-131	1.66831481938955e-129
ENSG00000187942.11	-2.7039	2.75820212466649	977.147783926315	7.98838909258994e-131	1.90715108442227e-129
ENSG00000157193.14	2.50686892143286	3.79941485625966	975.895665016425	8.04574920736876e-131	1.91900006791315e-129
ENSG00000104738.16	2.6268714148022	6.42623879483125	974.140594080332	8.54890616381579e-131	2.03705173840098e-129
ENSG00000267500.1	2.46348371645551	-1.58993	781.974494301902	9.28675930252461e-131	2.21074733194999e-129
ENSG00000224195.1	-2.17297	-1.09831	877.680659393927	9.40090945947498e-131	2.23577759549142e-129
ENSG00000225472.1	-4.47358	-1.87186	864.003894475267	9.71191785375217e-131	2.30753309464892e-129
ENSG00000177410.12	1.99454312407501	6.38978136068396	973.245306540387	1.00260640161344e-130	2.37989620895412e-129
ENSG00000121310.16	-2.01925	6.49316886582516	973.22431587354	1.00513269847011e-130	2.38361411368809e-129
ENSG00000182240.15	1.98882578762062	6.83006747115928	973.214717134121	1.0063326477317e-130	2.3841825677987e-129
ENSG00000171490.12	1.40568243344853	7.25890761377143	973.169246203955	1.0152585507486e-130	2.40303665934575e-129
ENSG00000106397.11	1.5748788772226	6.9395907621667	972.799349449857	1.09280616078517e-130	2.58412230153667e-129
ENSG00000070388.11	-2.90908	-1.73353	779.357149451438	1.14454447275712e-130	2.70389102893307e-129
ENSG00000163918.10	1.41802724035335	4.03678309115968	972.774359344477	1.2270779145358e-130	2.89611383460165e-129
ENSG00000084774.13	1.37028128776786	6.10747517718905	971.673812941624	1.36808176070624e-130	3.22584064924741e-129
ENSG00000259462.2	-4.83232	-2.07547	971.039221079224	1.39526409532018e-130	3.28681330386194e-129
ENSG00000122367.19	-5.161	4.93826153323834	973.739289141924	1.46171947331205e-130	3.44009789600616e-129
ENSG00000122687.17	1.18885510832064	4.67470789580098	971.166523439287	1.59336757338322e-130	3.74637532950114e-129
ENSG00000186493.11	3.94810914910304	-0.61366	771.156731194325	1.63204731939467e-130	3.83368996151847e-129
ENSG00000260920.2	1.74215453031846	0.805045552671367	969.039624735804	1.65920051219244e-130	3.89378917932193e-129
ENSG00000146223.14	1.26113142583912	6.84847917189183	970.551971895002	1.7094088908023e-130	4.00782940035225e-129
ENSG00000170515.13	1.43568963739773	7.46978523928505	970.321221490375	1.78978367686541e-130	4.19231499178219e-129
ENSG00000066379.14	1.47789330461143	4.40758570894925	970.344037080827	1.93020097430653e-130	4.51696135636729e-129
ENSG00000197061.4	6.17786011699356	0.692028188863427	763.433802265042	1.97064496691372e-130	4.60726401916203e-129
ENSG00000110171.18	-1.54156	4.85526100053432	969.993536221525	1.98204821033076e-130	4.62956491197578e-129
ENSG00000167618.9	3.58712915496007	-1.53641	760.412519870249	2.00839047038791e-130	4.68668486741178e-129
ENSG00000159063.12	1.51486006838178	4.62840488631489	969.568060412456	2.21892370764687e-130	5.17311330865391e-129
ENSG00000198883.11	6.13880330566476	1.25947030083728	763.419925264406	2.80912400926617e-130	6.54293996492211e-129
ENSG00000279205.1	-3.00121	-1.94721	764.66030368077	2.81533413640051e-130	6.55125878844314e-129
ENSG00000132963.7	1.55845117215783	6.59347209100023	967.967291764044	2.86240556273866e-130	6.65455690236313e-129
ENSG00000225986.1	-4.72735	2.08659969871251	937.18905062786	2.87559572422434e-130	6.67896784254126e-129
ENSG00000260947.1	-3.99043	0.492809903579314	882.853922181274	3.32835170277203e-130	7.72333125496511e-129
ENSG00000198498.9	1.19016172756463	3.8928997134587	967.321644716315	3.65124108856285e-130	8.46467460204734e-129
ENSG00000267594.5	-4.61025	-1.20265	791.391702100529	4.04038377668253e-130	9.35808664097486e-129
ENSG00000163006.11	1.84287468041606	2.1218947725057	969.617574521209	4.08080724688643e-130	9.44290429943552e-129
ENSG00000095303.14	-3.68663	6.86039399998235	966.179324340644	4.21823858043991e-130	9.75182920984567e-129
ENSG00000151892.14	-4.45178	5.25109463328331	966.964209427292	4.5598092955638e-130	1.05316748836794e-128
ENSG00000184575.11	1.43318726648729	6.39926841706279	965.609596908621	4.58355563130634e-130	1.05759338164524e-128
ENSG00000174013.7	1.2773406576593	4.47159381151235	965.926640489566	4.58749072468456e-130	1.05759338164524e-128
ENSG00000059915.16	-5.25797	6.79603980202563	966.011802616808	4.8288104549844e-130	1.11219420024868e-128
ENSG00000206053.12	1.48979509315679	6.62766739178744	964.544194448102	5.67131836211111e-130	1.30503395377995e-128
ENSG00000105609.16	-3.23928	3.9480259310356	966.009962786014	5.84515027095343e-130	1.34378922293984e-128
ENSG00000114631.10	2.67896650681762	4.93763777766426	964.715428774725	6.14871286200651e-130	1.41227004302275e-128
ENSG00000164756.12	-3.66899	-1.77266	770.414937026975	6.41295195829867e-130	1.4716005930924e-128
ENSG00000158445.7	-5.63954	4.02391551099262	960.743905551956	6.5437981310451e-130	1.50023973957266e-128
ENSG00000153936.16	1.32325680000492	5.1727372487956	963.370941221037	7.42222597909291e-130	1.70005949109684e-128
ENSG00000127743.5	-2.65377	-0.918855	855.719073836676	8.08370194661354e-130	1.84986392287989e-128
ENSG00000225828.1	-2.4051	3.03895515892157	964.706708968053	8.26029860758581e-130	1.88853548920578e-128
ENSG00000125503.12	-2.09699	7.37476733753597	962.589051342118	8.38486478454697e-130	1.91525122111791e-128
ENSG00000112425.13	-2.67304	3.85830255717671	963.291067993812	9.28444155653275e-130	2.11878124455103e-128
ENSG00000117395.10	1.4068275156409	5.75268598227279	962.067367400662	9.38542616400799e-130	2.13985992861482e-128
ENSG00000109511.10	5.5605084345861	0.624476777973241	756.527052465353	1.00387530262849e-129	2.28671742100576e-128
ENSG00000197813.5	-2.51408	-1.50522	808.205943208399	1.14276497107063e-129	2.60070682554652e-128
ENSG00000143919.14	1.44651072636751	2.76032848229355	962.871445764403	1.20124636758786e-129	2.73129542681675e-128
ENSG00000246898.1	3.11922079452974	1.43463982633026	948.341017832278	1.27981082609559e-129	2.90726651428431e-128
ENSG00000198924.7	1.33427161913135	3.72270959910748	961.132562093659	1.30679401258709e-129	2.96584904374085e-128
ENSG00000197046.11	3.84861746570075	0.229398989169897	832.980697366716	1.36206778184188e-129	3.08847314660749e-128
ENSG00000101146.12	1.41479908494282	5.39726451436271	959.802704372526	1.50619206643516e-129	3.41215719137944e-128
ENSG00000245105.2	-2.90577	1.14466688204565	953.737530032698	1.52371803774438e-129	3.44871423510987e-128
ENSG00000218018.2	-2.88189	-0.470728	876.213	1.79949955095114e-129	4.06919620679107e-128
ENSG00000196557.10	-4.11688	7.5448147063278	958.646585055875	1.87308175335285e-129	4.23173310773413e-128
ENSG00000272235.1	3.24802007752446	-0.14799	843.500208549235	2.16546145906275e-129	4.88784023336992e-128
ENSG00000135119.14	2.00025739677373	1.10779541254121	956.95777796856	2.34963562148954e-129	5.2987377698423e-128
ENSG00000228214.6	-3.06431	-1.3115	791.706241724858	2.36787470301595e-129	5.33502368431788e-128
ENSG00000273372.1	-3.82363	-2.10405	797.70934030119	2.44663346831384e-129	5.50747619082178e-128
ENSG00000164109.13	3.11366935520081	4.82993920578653	957.948	2.56263694423649e-129	5.76337977250433e-128
ENSG00000181333.11	4.52538492079633	0.177321881971799	777.508798629917	2.59469494724627e-129	5.83019736155453e-128
ENSG00000115761.15	1.17879300150607	4.93575453631687	956.611980213163	2.89652302665655e-129	6.50251087060176e-128
ENSG00000213178.3	1.79201169171965	5.49593787044136	956.475940698425	2.95916480764447e-129	6.63713667651352e-128
ENSG00000067836.12	-1.6258	5.11480674472698	956.317992737445	3.02839177020864e-129	6.78283664854799e-128
ENSG00000273132.1	5.90460913020883	-1.05745	1028.29002182736	3.02958872416921e-129	6.78283664854799e-128
ENSG00000101407.12	1.3517645994566	4.89487238779276	956.214820426864	3.15561518341323e-129	7.05862787287991e-128
ENSG00000123119.11	-4.26342	3.16861462371467	957.022985664587	3.2542055855278e-129	7.2726076042367e-128
ENSG00000156531.16	1.32693432190272	4.86422845821096	955.854786026887	3.39531793202619e-129	7.58114648689552e-128
ENSG00000267281.2	-2.39405	2.20010200831938	958.397674610767	3.68127585314499e-129	8.21225500069514e-128
ENSG00000112619.7	-2.71299	0.972479225762161	949.51651622402	3.73180410816625e-129	8.31750127483481e-128
ENSG00000111490.12	2.15521794441158	3.29351514003907	956.612152395084	4.07618764536817e-129	9.07692045263195e-128
ENSG00000132646.10	2.18738689748831	6.65739868196928	954.707516087797	4.08285439594075e-129	9.08361933663199e-128
ENSG00000261959.1	-5.03187	-1.80389	944.405092535981	4.35292926364069e-129	9.67581742944806e-128
ENSG00000268942.2	3.2193671941727	-1.54651	748.660044213467	4.38784177883234e-129	9.74469798985941e-128
ENSG00000183527.11	1.80619629344255	4.94327543045512	954.511507809835	4.49567755393359e-129	9.97526166100242e-128
ENSG00000150753.11	1.64910064325365	7.6047717810606	954.209120938535	4.50855721208339e-129	9.99490776953736e-128
ENSG00000278318.4	-3.00611	1.17618823528783	946.960861838225	4.71704334095201e-129	1.04477670929971e-127
ENSG00000102349.14	-2.71906	3.17818705753569	955.950020031737	4.85716588210148e-129	1.07485358009534e-127
ENSG00000279010.1	-2.95929	3.56984068994168	955.233506422604	5.29538258907274e-129	1.17078409887878e-127
ENSG00000177363.4	-3.01047	3.37192405727122	955.164215605605	5.72036242377952e-129	1.26361991654824e-127
ENSG00000106278.11	-5.04824	2.9806546601747	941.953711018922	5.82135783304529e-129	1.28478661010383e-127
ENSG00000124767.6	1.47602972810893	6.61057895394004	952.584046705385	6.25516817179173e-129	1.37930346836072e-127
ENSG00000158246.7	-4.64551	4.50683864955507	954.690060715004	6.47904163049277e-129	1.42740128343838e-127
ENSG00000138074.14	1.89319399110315	6.13040846571392	952.413929234957	6.51868517611069e-129	1.43486200565295e-127
ENSG00000123213.22	1.75570348354124	4.79418920597225	952.226329681338	7.16496530115967e-129	1.57572119984494e-127
ENSG00000179915.20	-5.46937	3.59053051770056	944.253574916163	8.30266307349917e-129	1.82430815444169e-127
ENSG00000105793.15	1.23559176020544	4.49650117873844	950.995915698953	9.14833546524007e-129	2.00834678396504e-127
ENSG00000074201.8	1.31157244550609	6.05113934130914	950.640799104968	9.25939775003058e-129	2.03093274501333e-127
ENSG00000135842.16	-4.09625	7.19635169501267	950.676114588447	9.49578477827259e-129	2.08094298552277e-127
ENSG00000213144.2	-3.61204	0.569852100931977	897.396759454534	9.83770123167831e-129	2.15397075733105e-127
ENSG00000259030.6	-3.1014	1.20286770022964	941.595501397189	1.06658544469988e-128	2.33323788603114e-127
ENSG00000070756.13	1.68448502226115	10.3623452804272	949.760698153858	1.1050816564493e-128	2.41532327887146e-127
ENSG00000244306.9	4.04763277483556	1.3963235360925	899.569354045629	1.20123439593099e-128	2.6231705203668e-127
ENSG00000046653.14	-3.85769	4.60189469373553	950.67205503225	1.21632507486309e-128	2.65379044672898e-127
ENSG00000261215.1	-2.3607	-0.760928	875.648858603846	1.31235628185823e-128	2.86079843040017e-127
ENSG00000163815.5	-3.11468	4.51267695916059	949.610126740893	1.34190232807155e-128	2.92263972839372e-127
ENSG00000162572.19	-3.15304	2.63443586400153	951.459817865631	1.36169510645821e-128	2.96314879914557e-127
ENSG00000125485.17	1.16620264094059	3.94259395022637	948.490335723132	1.58545098373303e-128	3.44703699431764e-127
ENSG00000131389.16	2.46412837844573	6.21111555286715	947.693587266812	1.72094550918502e-128	3.73835136024102e-127
ENSG00000196388.8	-1.53918	0.521706075630097	949.385693061242	1.80901982848032e-128	3.92623717843863e-127
ENSG00000164885.12	1.56529535533556	3.70458912718514	947.913776817421	1.9082123369224e-128	4.13790428938395e-127
ENSG00000259244.1	-2.5626	-0.33322	894.231389801784	2.05131775585188e-128	4.44434280628677e-127
ENSG00000261064.1	-2.473	-1.86529	768.014883948116	2.1627445932459e-128	4.68167266832629e-127
ENSG00000073670.13	-3.82012	1.57246157496375	929.684474282174	2.32857255414958e-128	5.03624807900521e-127
ENSG00000163527.9	1.55204475674866	7.53291340078877	945.827255061582	2.4468397957e-128	5.28743126957661e-127
ENSG00000166197.16	1.5238787540152	6.94068171778069	945.033778324845	2.87314945653728e-128	6.20325459620557e-127
ENSG00000276644.4	3.18466566577546	4.23324536602755	946.576432855491	2.93787958596351e-128	6.33749889138905e-127
ENSG00000260892.1	-4.19168	-0.297382	789.376864702114	3.0786030777029e-128	6.63529824794144e-127
ENSG00000147592.8	2.04458783994663	4.38901282084656	944.533474242964	3.57934705624289e-128	7.70785846135774e-127
ENSG00000110107.8	1.40624617657008	6.94430764682454	943.893564368244	3.61936047969675e-128	7.78727048096973e-127
ENSG00000273129.1	-3.80242	-1.05997	764.708921763695	3.69411841111727e-128	7.94123515408058e-127
ENSG00000182230.11	-3.88782	-0.859766	771.091776139062	3.83297368018891e-128	8.23260410946456e-127
ENSG00000213222.3	1.82685412586945	-0.384981	898.166673688504	4.21467466869749e-128	9.04461169827916e-127
ENSG00000167088.10	1.57084329076817	5.37215910983298	943.132592306833	4.36499395226044e-128	9.35910490852112e-127
ENSG00000185332.6	3.22396717481367	-0.144054	832.772604856737	4.86216858094229e-128	1.04161159358254e-126
ENSG00000239002.3	8.34398841581504	2.17020793063717	793.775307072524	5.32483069064405e-128	1.13974328636208e-126
ENSG00000100522.8	1.97165364486844	5.6169057667367	942.020484311392	5.47563694197132e-128	1.17101283059609e-126
ENSG00000246985.7	-2.89381	1.91415	943.455379206602	5.84965942278816e-128	1.24992421521865e-126
ENSG00000236456.1	1.66231662846227	-1.70144	791.08960170435	6.09706441047964e-128	1.30166820505416e-126
ENSG00000134757.4	5.51135998579936	2.73321371000013	889.062127493035	6.27314911322596e-128	1.33811013172068e-126
ENSG00000226981.2	-3.85633	-2.0038	778.434199714996	6.59579835298154e-128	1.40572598546076e-126
ENSG00000175287.18	-3.02044	2.99741164057509	943.194954777801	6.97061463436704e-128	1.48433439757032e-126
ENSG00000171552.12	1.65131443704891	7.01960838002821	940.526729255165	7.16395355919235e-128	1.52419711157829e-126
ENSG00000103018.16	1.86026995597599	6.92507104270113	940.354420032972	7.42017498934778e-128	1.57735894529551e-126
ENSG00000270589.1	-2.64342	0.375536673195515	920.577075088667	7.42767560744515e-128	1.57760271734179e-126
ENSG00000236345.1	3.53811424015631	-1.7861	750.234916101503	7.62583109245084e-128	1.61830564268771e-126
ENSG00000130037.4	-3.62982	1.45509942994107	925.916066305546	7.65206443037461e-128	1.62248597559156e-126
ENSG00000037897.16	1.61854170194489	3.84601426437868	940.606191512186	8.22319247147725e-128	1.74209595455895e-126
ENSG00000136881.11	4.41513797042581	-0.199635	750.384536342719	9.30864326033804e-128	1.97036916889116e-126
ENSG00000135063.17	-3.82184	2.82906591759718	940.302332240778	1.03863070296205e-127	2.19660662042971e-126
ENSG00000134058.10	1.40121449508464	4.38574893135318	938.749844551014	1.10664086773103e-127	2.33844988126755e-126
ENSG00000142530.10	2.1713187100991	0.982097786463477	934.015287266333	1.1827097342592e-127	2.49706632584369e-126
ENSG00000100029.17	1.40136605417327	6.20479982508006	938.036	1.18874743365785e-127	2.50768139594655e-126
ENSG00000115041.12	-3.3073	2.60550806477386	940.359918627193	1.21975818661371e-127	2.57091477210796e-126
ENSG00000151967.18	-3.65139	2.75905458654116	939.667442095571	1.27182701631238e-127	2.67838787006108e-126
ENSG00000053372.4	1.53866327529583	5.23222101452473	937.34749033458	1.41918675735129e-127	2.98365690078536e-126
ENSG00000147655.10	-4.86549	2.72015116616419	924.467255076904	1.44507675031979e-127	3.03551697408545e-126
ENSG00000108830.9	-3.71595	1.95971818010588	931.755414401171	1.47704581431464e-127	3.10004822684854e-126
ENSG00000272631.1	-2.4343	2.41465669907302	939.734237678399	1.5035122993825e-127	3.15293132443987e-126
ENSG00000111602.11	1.86456050467379	5.08114492059606	937.105182200458	1.51231842921176e-127	3.16872188007585e-126
ENSG00000149503.12	1.82033288654343	4.48027908648514	937.11368475107	1.56796796717725e-127	3.28255283786206e-126
ENSG00000152578.12	-3.31298	0.745549979625582	906.625667847957	2.19584083903666e-127	4.59313666322166e-126
ENSG00000242267.6	-3.56145	-2.41719	785.182875847578	2.24396572670078e-127	4.68985059160384e-126
ENSG00000154529.14	-4.13664	4.05405079638413	936.969898922874	2.32519155400069e-127	4.85552406175637e-126
ENSG00000164107.8	-5.50317	6.00891944462017	936.229693176627	2.35123939184177e-127	4.9057918369781e-126
ENSG00000170166.5	-3.05442	1.62099215794751	933.453588867476	2.37466142590275e-127	4.95050113717376e-126
ENSG00000230393.1	-3.94326	-2.4871	837.967899562617	2.46931971922308e-127	5.14351839837163e-126
ENSG00000171357.5	-2.72636	0.560903727008117	918.594793377872	2.6370587311989e-127	5.48830940795787e-126
ENSG00000075826.16	-2.82307	4.77404531207312	934.222907205475	2.83949989017148e-127	5.90468532437754e-126
ENSG00000159261.10	3.64670963890824	-0.440591	771.98224031145	2.85489948439272e-127	5.93174052702819e-126
ENSG00000118420.16	1.27304839932289	2.04612158662707	936.621984129271	2.93876353627227e-127	6.10088292994181e-126
ENSG00000188549.12	-3.10045	6.43547879837248	933.397330573491	3.12622596413388e-127	6.48463362268004e-126
ENSG00000242759.6	-2.99262	-1.26047	781.891709580176	3.26353979094853e-127	6.76380880379475e-126
ENSG00000078319.8	1.29086382362598	1.75413375125298	936.464642739686	3.33777853022883e-127	6.91190184545886e-126
ENSG00000166343.9	-1.92703	1.12298518086702	935.81112930045	3.56603194552269e-127	7.37841726461524e-126
ENSG00000180592.16	-3.07979	0.0840492867398477	881.128294599441	3.58100594497657e-127	7.40323035868636e-126
ENSG00000166313.18	-2.95965	5.12656831203009	932.461154479155	3.99516212711799e-127	8.25256908936876e-126
ENSG00000111358.13	1.23446583030702	4.71415231719938	932.201366140613	4.09570441208163e-127	8.45322068558394e-126
ENSG00000273253.2	-2.38918	-0.230263	894.43273877904	4.43952612087571e-127	9.15523206438729e-126
ENSG00000179611.3	1.54947590800075	0.839785498677534	931.513246564077	5.04074452002113e-127	1.03864436255274e-125
ENSG00000116017.10	2.26809387704013	4.75931793665014	931.302119826224	5.1493252137894e-127	1.06013760972784e-125
ENSG00000100749.7	1.6543658732704	3.86861512858474	931.507992194476	5.22831701709686e-127	1.07550856021125e-125
ENSG00000280302.1	-5.7622	-1.22247	957.085871211003	5.35276488039152e-127	1.1001970133712e-125
ENSG00000204338.8	-4.18413	0.611271723478798	847.00713802709	5.35724652563298e-127	1.10020739441639e-125
ENSG00000113971.18	-1.92528	4.82706918465732	930.130159662613	6.22474142551081e-127	1.27730665168602e-125
ENSG00000163535.17	2.36164130497217	3.14864766544313	931.97083024816	6.49414952691763e-127	1.33148834520097e-125
ENSG00000184216.11	1.66129456018542	7.27092044476857	929.434278815159	6.86361471399116e-127	1.40607829813273e-125
ENSG00000104936.17	-2.95696	6.95174657723761	929.422338571428	6.89328331560178e-127	1.41099201519437e-125
ENSG00000156017.12	1.46798568413047	4.35342304432653	929.674095134617	7.08306895113696e-127	1.44864513169505e-125
ENSG00000070778.12	-1.46673	4.91058353621799	929.222224984339	7.39329651141377e-127	1.5108490459415e-125
ENSG00000272927.1	-2.84853	-2.08167	735.758523864197	7.72865669055111e-127	1.57808237639551e-125
ENSG00000248746.5	-2.95972	-1.87827	741.370044656008	8.15410612605847e-127	1.66358505344212e-125
ENSG00000142303.13	-2.91536	3.78316314201696	929.984009990016	8.21111851088855e-127	1.67384122747826e-125
ENSG00000115295.19	-3.29967	4.55048218939794	929.25480568891	8.53017185780101e-127	1.7374539545311e-125
ENSG00000274956.2	-4.33607	1.20441091120394	874.691893491539	8.75193598058438e-127	1.78116244640926e-125
ENSG00000227544.8	-3.15746	-1.35493	763.430697937835	8.88324583507792e-127	1.80640549417813e-125
ENSG00000187151.7	-3.58006	-2.14389	757.759243849566	1.05967933628172e-126	2.15309150904572e-125
ENSG00000268912.1	-1.96457	0.212770937840389	919.699290337548	1.07057047163484e-126	2.17344188391017e-125
ENSG00000168314.17	-3.42681	-0.68316	795.354580431592	1.08161143302037e-126	2.19406293059337e-125
ENSG00000259726.1	-3.66886	1.1470522494044	901.515692196909	1.16103245981057e-126	2.35324693425605e-125
ENSG00000251095.6	4.51152440468882	0.119550906095605	753.735509791834	1.23697060245556e-126	2.50511770704479e-125
ENSG00000272501.1	-1.96191	1.54491359485832	930.114600141119	1.24751551576498e-126	2.52441424131447e-125
ENSG00000164778.4	4.17044983374208	-0.189713	753.90963897124	1.27712602103179e-126	2.58222817395753e-125
ENSG00000165410.14	-3.41847	6.1481030515613	926.319675020212	1.35640379572149e-126	2.74028884003001e-125
ENSG00000136875.12	1.17645644504608	5.07347928146973	925.745376588821	1.5100225102982e-126	3.04815844782066e-125
ENSG00000213260.3	2.86862512712617	0.231552979187082	870.631383515403	1.58894034582188e-126	3.20485782667842e-125
ENSG00000196767.6	-4.70982	-0.943373	752.773825729178	1.79255189200756e-126	3.61260315963114e-125
ENSG00000236698.1	2.86699760882393	1.23252547926807	913.784483404616	1.87882907393019e-126	3.78341014408862e-125
ENSG00000263033.2	-3.00064	-1.75292	743.182680481551	1.95768423789332e-126	3.9390066404095e-125
ENSG00000118655.4	1.32856818700399	3.29530869925535	925.404172864311	1.98303371231153e-126	3.98678089416866e-125
ENSG00000196976.6	1.50898724922662	3.81841321251085	924.69628558564	2.09459970822076e-126	4.2076712099849e-125
ENSG00000281852.1	-3.66971	2.10878320824165	920.927	2.36667662260397e-126	4.75038107216119e-125
ENSG00000187583.10	2.85690167225492	1.11867080264392	909.46608602721	2.42409860287273e-126	4.8617079330151e-125
ENSG00000234465.10	-2.43626	0.876096055282501	920.359724139941	2.50493645124613e-126	5.01977943083052e-125
ENSG00000120251.18	-3.38654	-1.72453	738.174399817888	2.63431474710489e-126	5.27479039160221e-125
ENSG00000243554.1	1.93553885208142	-1.44798	786.451502331779	2.78049524113782e-126	5.56300695747067e-125
ENSG00000165795.20	-1.75333	7.21766620766054	922.505141042011	2.83879537324772e-126	5.67507651548854e-125
ENSG00000117394.19	2.88477976783823	7.09309107158175	922.269961676515	2.98693984688009e-126	5.96643036670843e-125
ENSG00000101138.11	1.27981729642483	4.91386357356072	922.283445298625	3.09842962357268e-126	6.18415668196833e-125
ENSG00000121577.13	-4.8474	5.41988762287075	923.461978514909	3.14459119626393e-126	6.27124938249295e-125
ENSG00000198547.8	-3.19496	-1.60527	743.734209325715	3.16833961353036e-126	6.3135396680855e-125
ENSG00000280259.1	-4.10831	-2.22217	819.568168205518	3.26028403290502e-126	6.49154709326374e-125
ENSG00000111262.4	-4.54379	0.357661355253655	796.084199792651	3.45070395056e-126	6.86518656958769e-125
ENSG00000180155.18	-3.66213	4.32903810509839	922.560893421774	3.75918481778158e-126	7.472922325116e-125
ENSG00000211460.11	1.31001377764289	6.23817289263708	921.128560001894	3.76798339365896e-126	7.48442077449266e-125
ENSG00000213553.4	2.11357961426527	4.22970422124699	921.478505065807	4.05075148652218e-126	8.03965696713503e-125
ENSG00000197256.10	-3.09242	8.13451463594917	920.375023217107	4.39778356313307e-126	8.72145112532196e-125
ENSG00000040731.10	-3.70013	-2.26467	772.364456997867	4.40818951169027e-126	8.73511072512033e-125
ENSG00000261534.1	-2.56742	2.8439354402598	922.524186749145	4.54089347508322e-126	8.99089665812131e-125
ENSG00000185149.5	-3.73886	-0.953525	755.771351877751	5.27321750838617e-126	1.04325671327267e-124
ENSG00000141258.12	-1.91976	6.07976710673478	919.479239257203	5.29740725528093e-126	1.0472079995332e-124
ENSG00000142235.8	2.28432730168649	2.0665222268378	921.818086636553	6.00936621917086e-126	1.18700520171673e-124
ENSG00000279041.1	-3.54412	1.95855355528046	915.519817054003	6.74390097412307e-126	1.33103590847776e-124
ENSG00000100842.12	-3.15517	4.14491009900428	918.838869406084	7.64791301302121e-126	1.50826077998653e-124
ENSG00000172315.5	1.58093878676564	4.58390033451488	917.753537992897	8.06656306507334e-126	1.58956106621195e-124
ENSG00000116455.13	1.50087487317992	5.64492429601806	917.468287440872	8.11789265916187e-126	1.59840727069255e-124
ENSG00000018625.14	-5.8369	6.05206263409485	918.991640426181	8.4668879447082e-126	1.66580317574612e-124
ENSG00000140025.15	1.49058706777882	2.47544334676475	919.386136507494	8.81940801684206e-126	1.73378528622464e-124
ENSG00000042088.13	1.46681997094885	3.84469323017669	917.488342777576	9.1130111758811e-126	1.79008666523696e-124
ENSG00000253250.2	-4.09708	2.45983043701868	913.386778912421	9.4101845000337e-126	1.8469997703663e-124
ENSG00000163689.18	3.13352006905503	1.06962191174236	892.932913797696	1.08914905119112e-125	2.13605701358801e-124
ENSG00000144642.20	-2.88792	4.00459270996387	916.896829412323	1.12939131651067e-125	2.21323259649908e-124
ENSG00000182109.7	-2.76543	2.25536345473117	918.15175247714	1.23096238387796e-125	2.41037579095471e-124
ENSG00000115705.20	-3.58972	2.07849847888035	913.456340435921	1.23409088028903e-125	2.41459751510609e-124
ENSG00000224837.1	1.46998283408094	2.26553184719853	918.030268918136	1.24917143445001e-125	2.4421793343275e-124
ENSG00000248019.2	-2.33332	2.26720447431688	917.569639162865	1.41902604136852e-125	2.77206904650976e-124
ENSG00000186994.11	-2.26405	2.66473085884456	916.722231201558	1.4932747475005e-125	2.91482065296305e-124
ENSG00000132681.16	-3.14752	-2.06405	728.086109091812	1.59885132127786e-125	3.11845086064478e-124
ENSG00000139323.13	1.57428546963471	5.06133895213167	914.274650910129	1.61420299348094e-125	3.14592198784445e-124
ENSG00000106028.10	1.3232312122764	5.87976471187467	913.917413560086	1.66811971617868e-125	3.24845054376475e-124
ENSG00000204118.1	-3.52678	-1.63464	733.208102199702	1.71887063440637e-125	3.34465822740405e-124
ENSG00000272870.1	-2.68064	1.5420706834005	914.931813014157	1.73227127700198e-125	3.36809424719516e-124
ENSG00000182557.7	2.7742295129832	0.533727736571872	880.482650910987	1.90636750221229e-125	3.70369316998662e-124
ENSG00000170743.16	-3.24529	-1.93269	728.752550904321	2.12286929331358e-125	4.12108848191421e-124
ENSG00000258274.1	-6.45463	3.10965753767929	850.526313513642	2.17993072412006e-125	4.22855468352945e-124
ENSG00000280339.1	-3.05881	1.47777769365239	909.581716633982	2.32294505545623e-125	4.50245142716024e-124
ENSG00000099937.10	3.77552322555154	-0.421263	750.361535604694	2.38195264992701e-125	4.61322171178141e-124
ENSG00000147140.15	1.29850310983616	8.36705121683278	910.869571918845	3.12385441418358e-125	6.04537655882807e-124
ENSG00000272159.1	-3.60548	-1.02465	750.738396053834	3.24836882348259e-125	6.28144466653032e-124
ENSG00000178297.12	-2.35849	-1.11155	813.67741870667	3.40261936146736e-125	6.57460203314187e-124
ENSG00000119547.5	4.03441336408927	1.68557750866664	879.351654783989	3.43102530404111e-125	6.62433338056274e-124
ENSG00000248329.5	3.46591848741176	-2.05317	744.866836697476	3.60157131637024e-125	6.94820623264621e-124
ENSG00000180383.3	-4.85129	-1.81625	866.793259008937	3.92467251982087e-125	7.56565947163295e-124
ENSG00000124615.17	-2.07581	4.49784955355123	909.683747965872	4.2646015041291e-125	8.21456871575031e-124
ENSG00000164929.16	-2.99408	1.27519876932278	904.319854027488	4.66028763827058e-125	8.9697892845442e-124
ENSG00000243069.7	-3.93663	0.225974309893966	817.371659585105	4.97795991234125e-125	9.57380067107056e-124
ENSG00000058804.11	1.86990388693541	5.29258991410882	908.806566741996	4.99742207894587e-125	9.60379201224048e-124
ENSG00000238741.1	5.61530150363395	0.887376790139081	728.204689797131	5.07881532191969e-125	9.75266091476751e-124
ENSG00000102904.14	-2.77453	0.851956856069161	899.943031023772	5.10439657428235e-125	9.79420885184362e-124
ENSG00000178761.14	-1.40571	5.82649113519851	907.962155350495	5.70995069045248e-125	1.09476730265054e-123
ENSG00000162669.15	-3.61837	-0.174632	808.099370941701	6.09957200794066e-125	1.1685669242682e-123
ENSG00000138778.11	2.51928211616569	3.61433350340289	907.762906392519	8.33230882853397e-125	1.59508786355952e-123
ENSG00000109339.18	-2.6079	2.44443856795257	908.605580594638	8.75133625083321e-125	1.67401331103188e-123
ENSG00000051596.9	1.92641785784176	4.93816638018849	905.68729956541	9.69914095468918e-125	1.85388738078505e-123
ENSG00000163933.9	1.22819272220312	4.43128172286967	905.558571263654	9.97694024713983e-125	1.9055188415095e-123
ENSG00000152193.7	1.25684434950279	3.99985812340439	905.626120649072	1.02012988764107e-124	1.94687202000309e-123
ENSG00000144410.4	-4.57464	-0.233881	746.873804616214	1.04165346641481e-124	1.98642195987814e-123
ENSG00000088826.17	1.88639013644545	3.87533232015936	905.824471491003	1.05105171416028e-124	2.00280606376711e-123
ENSG00000103257.8	2.7154108575954	6.76720393253659	904.92585201243	1.07867786201082e-124	2.05387213465235e-123
ENSG00000226329.2	-2.9339	-1.59004	740.570559250353	1.17895452466377e-124	2.24308520251929e-123
ENSG00000186399.10	-2.67217	1.14598740843118	902.211114085445	1.20612900900006e-124	2.29303041075516e-123
ENSG00000122034.12	1.88925440733536	6.81027691777229	904.194329744997	1.24697679675293e-124	2.36887428359437e-123
ENSG00000235370.6	-3.84893	0.117637394025435	810.817534806656	1.30261365498277e-124	2.47267541586905e-123
ENSG00000267505.1	-4.02335	-1.40387	731.127894687635	1.3997534508088e-124	2.65504036899402e-123
ENSG00000124557.12	3.21271093119411	-1.28386	722.807354886255	1.56875479180768e-124	2.97332921570939e-123
ENSG00000179796.11	-3.61656	-2.05831	737.721193662989	1.62213924589134e-124	3.07216592953746e-123
ENSG00000174206.12	1.34716713347547	2.79200751810404	904.297641252859	1.75154745053802e-124	3.31472344888785e-123
ENSG00000185875.12	1.81803127390898	2.96887998460174	904.315505611821	1.80016125033818e-124	3.40412823188475e-123
ENSG00000139133.6	1.51644774750585	1.82489922763277	905.574022454624	1.83390874682836e-124	3.46530595700162e-123
ENSG00000109846.7	-4.18462	6.87169033828192	902.360314394073	1.90471289309047e-124	3.59635866331128e-123
ENSG00000123561.14	4.75728185402044	-0.866174	730.604331443509	2.10201008760649e-124	3.96586690464905e-123
ENSG00000261067.6	-2.34352	2.45474803774094	904.235	2.11378615202521e-124	3.98505667187805e-123
ENSG00000101003.9	3.25312639563291	3.95971331350017	902.692897248301	2.55463903020868e-124	4.81252901980662e-123
ENSG00000198010.11	-2.91597	-1.58987	738.761529205932	2.74252719239943e-124	5.16256312813385e-123
ENSG00000232119.7	1.50844892735538	4.92260705958316	900.258554795608	2.96026924343003e-124	5.5682215943276e-123
ENSG00000102900.12	1.22922001830786	5.30813820453523	900.133312142568	2.96881665296782e-124	5.58007181502937e-123
ENSG00000241343.9	1.68332153019582	8.70375229034322	899.926395434819	3.02996496680446e-124	5.69069592744236e-123
ENSG00000111846.15	-3.06675	3.25355199406285	901.853430499353	3.1521702340576e-124	5.91573958740863e-123
ENSG00000140534.13	2.05683017465884	3.1118778357499	901.316071673376	3.36879520456848e-124	6.31750877146758e-123
ENSG00000112276.13	-4.05999	4.26769693320154	900.636782000202	3.81276228089812e-124	7.14468488093731e-123
ENSG00000259905.5	-4.22802	-2.04972	795.454091489229	4.03248231823026e-124	7.55071670281592e-123
ENSG00000103356.15	1.30812446163116	4.69550708410531	898.711012111387	4.10198919960755e-124	7.67507835998914e-123
ENSG00000185480.11	2.76698223912166	3.26573786850121	900.58	4.31504759445771e-124	8.06764433153543e-123
ENSG00000237978.5	4.11907497598782	-1.80943	772.006451395595	4.38879088648049e-124	8.19934453878285e-123
ENSG00000109906.13	-4.99156	3.8449719982935	898.565961100544	4.76733303224123e-124	8.89985803439982e-123
ENSG00000130829.17	4.40689854839741	-1.6041	775.463659358162	4.92340147943185e-124	9.18430768841573e-123
ENSG00000185274.11	-4.04988	3.6321399107859	899.830923749118	4.98859078112463e-124	9.29892796580656e-123
ENSG00000144406.18	-3.6457	-0.347723	785.265376789979	5.60053837756935e-124	1.04317905008754e-122
ENSG00000082175.14	-3.74215	3.0229978326129	898.976956674152	5.7715877487577e-124	1.07423352484187e-122
ENSG00000147536.11	2.77383448871606	2.73708469158621	899.584042282244	5.88075715541378e-124	1.09373272967617e-122
ENSG00000271009.2	-2.90051	0.271312907877408	865.914554960709	6.06185601858973e-124	1.12657053207758e-122
ENSG00000177511.5	-3.8556	-0.80707	742.008111302986	6.44438253916033e-124	1.19676569981161e-122
ENSG00000033170.16	1.80733046953312	4.9003765972121	896.297373464665	6.82547863575977e-124	1.26659050110074e-122
ENSG00000102221.13	1.42549255230993	4.03965134019275	896.489334325641	6.8662228635678e-124	1.27319975712864e-122
ENSG00000280168.1	-2.89735	-1.97711	716.060618505896	7.3763286937169e-124	1.36676765027087e-122
ENSG00000269067.1	-3.66985	-2.01565	733.962300068604	7.53057059627375e-124	1.39330188115546e-122
ENSG00000129194.7	-3.06552	1.52532146801133	893.399190171671	7.53075486129377e-124	1.39330188115546e-122
ENSG00000111445.13	1.40021510141879	4.00887150105429	896.028058412909	7.57080789785058e-124	1.39966931716852e-122
ENSG00000109255.11	3.79538343925158	1.27485219914924	856.169665318018	7.95190765607239e-124	1.46903210708796e-122
ENSG00000279619.1	-3.1717	-1.73223	720.603974922068	8.07195161530086e-124	1.49010027253758e-122
ENSG00000162706.12	-4.62361	4.58537455543655	896.996400889417	8.43901642500665e-124	1.55670385450587e-122
ENSG00000134490.13	1.3106234426448	2.42512158337783	896.890855106507	9.11380697220195e-124	1.67993105651672e-122
ENSG00000031691.6	1.4240956763465	2.32721883127265	896.980409267879	9.41465304341971e-124	1.73409807429576e-122
ENSG00000157110.15	-3.0339	7.50118134771376	894.437159779246	9.53461391961274e-124	1.75489198673139e-122
ENSG00000271895.2	-2.2448	2.64604951487212	896.580370777657	9.66251462485873e-124	1.77711537496754e-122
ENSG00000139131.12	1.42450001238373	4.03160495677764	894.553344986993	1.0293370481353e-123	1.89174016048492e-122
ENSG00000179041.3	1.59428960391303	4.9888278233729	893.04597754913	1.33396909332788e-123	2.44978688004718e-122
ENSG00000231419.6	-3.68842	0.107717010667771	812.040447831394	1.33835117114698e-123	2.45601782915066e-122
ENSG00000271880.1	-3.61932	1.77164065237378	885.898990453024	1.53657257746415e-123	2.81769280102343e-122
ENSG00000231861.2	-4.32276	-1.9368	783.583460726486	1.56657704181867e-123	2.87059345913769e-122
ENSG00000278601.1	-2.20492	-1.23297	795.533604023662	1.601646823511e-123	2.93269092779901e-122
ENSG00000136449.13	-2.5506	-0.464116	836.333044371617	1.82905213944186e-123	3.34661279072969e-122
ENSG00000145362.16	-3.82193	5.26741760327551	891.581289595367	1.99200145517191e-123	3.64207688736843e-122
ENSG00000198918.7	1.83644046050621	9.31902749869776	890.656489565581	2.10285940174649e-123	3.84193495849622e-122
ENSG00000183963.18	-3.33586	9.30600909679579	890.498804749967	2.17354713105775e-123	3.9681618909583e-122
ENSG00000185681.12	-5.60491	2.05248858995345	817.546599124757	2.17944894217747e-123	3.9760130628453e-122
ENSG00000258441.1	-2.3089	4.04024144183496	891.034584193084	2.23528252397433e-123	4.07487737061371e-122
ENSG00000141639.11	-4.9935	2.89846083636212	879.909405354744	2.27712346214073e-123	4.14810700231051e-122
ENSG00000189129.13	-2.66854	2.2534742304441	892.909243693058	2.31799690419711e-123	4.21946811835118e-122
ENSG00000130224.14	-3.60786	3.29172737910636	891.737695436486	2.72892730625888e-123	4.96384879758986e-122
ENSG00000167419.10	4.81781326714188	-1.21668	764.556540596031	2.76041640747548e-123	5.01745087710166e-122
ENSG00000128610.11	7.33312635904776	0.198962221774728	971.792499563681	2.8269239728341e-123	5.13457902863919e-122
ENSG00000117597.17	1.21512083265908	4.6673295726432	889.422454310119	2.85698517263882e-123	5.18538631955039e-122
ENSG00000065057.7	1.53474792159275	4.40106163137027	889.552222207743	2.86085152725349e-123	5.18861085245997e-122
ENSG00000171533.11	-3.80494	3.56833723710507	891.342205293473	2.91973860927119e-123	5.29154671018938e-122
ENSG00000137273.3	-3.13645	4.63653886980957	889.712118131626	2.94592002245899e-123	5.33510198669834e-122
ENSG00000186638.15	1.9983867197621	2.45384723001645	891.61526112564	3.01702851296952e-123	5.4598980283178e-122
ENSG00000220205.8	-1.50903	6.21646743789011	888.517334522879	3.29574268470454e-123	5.95994137789723e-122
ENSG00000246528.3	2.62115366648718	-1.72974	710.937802758935	3.4523344733223e-123	6.23857442781072e-122
ENSG00000267414.1	-2.35867	-0.217338	856.113714244551	3.53091374335394e-123	6.37593144245344e-122
ENSG00000188883.4	4.47153926661813	-1.15717	723.670051457191	3.60254176660252e-123	6.50054575021613e-122
ENSG00000280399.1	-2.9846	0.244708085079197	852.899403796617	3.63215287523357e-123	6.54921741025231e-122
ENSG00000277351.1	-2.4073	-1.85697	730.123691204743	4.03542987481812e-123	7.2710949464339e-122
ENSG00000100505.13	-3.70486	2.87843266948971	889.431048439427	4.07550961926645e-123	7.33798610128837e-122
ENSG00000032389.12	1.55747918470448	4.51482919782994	887.331053818297	4.52139199894898e-123	8.13490158999307e-122
ENSG00000128524.4	1.37847043469151	5.95051772598949	886.859778106641	4.67519517950754e-123	8.40553375177355e-122
ENSG00000235316.1	-1.89101	0.780440766527993	888.214659048383	4.7795907912875e-123	8.58700866547593e-122
ENSG00000136842.13	-3.50876	4.68605627078626	887.54556421425	4.84125022839985e-123	8.6914968851005e-122
ENSG00000126947.11	-2.79201	4.06514377802516	887.453012109086	4.97514542828968e-123	8.92542527738472e-122
ENSG00000188368.9	1.69758581557364	-0.126894	861.660643116623	6.63490762231349e-123	1.18944491952651e-121
ENSG00000171604.11	1.56278907644988	5.61990946323885	885.040712474329	6.96432253763595e-123	1.24759858792903e-121
ENSG00000088538.12	-3.73424	2.65554161400072	886.071863277706	7.00335829044985e-123	1.25368697183547e-121
ENSG00000171819.4	-5.21413	1.9159242655391	827.387674461856	7.50401559119277e-123	1.34234296191445e-121
ENSG00000102743.14	2.31003312390594	2.81457320692965	887.009697272098	7.60837573452712e-123	1.36003139749873e-121
ENSG00000180211.5	2.06724001900217	-1.31419	762.674506508107	8.01422244328243e-123	1.4315476909659e-121
ENSG00000147905.17	1.12912376225523	4.28476476163076	884.371610921984	8.4027558954967e-123	1.49987078453837e-121
ENSG00000229116.2	-3.46199	-1.8133	711.981551800861	8.81537304311748e-123	1.57239150350261e-121
ENSG00000105894.11	-3.03624	3.60060361090936	884.730567327997	1.02839539421486e-122	1.83302435340709e-121
ENSG00000197321.14	-3.35073	8.8894019866103	883.073850568176	1.03477746186921e-122	1.84307672889172e-121
ENSG00000176293.19	-2.75412	1.98432822429362	885.403424199226	1.0389718758922e-122	1.84922098254677e-121
ENSG00000183579.15	1.81047553571752	4.98056021945901	882.989131050253	1.10915088314506e-122	1.97271542103214e-121
ENSG00000094755.16	5.54620344001738	2.68004074995157	830.885627507125	1.20422041694085e-122	2.14027120488364e-121
ENSG00000228791.7	-2.5137	-1.7719	728.189396685735	1.28441125685514e-122	2.28116216712849e-121
ENSG00000153820.12	-3.74989	-2.25442	748.128018884568	1.38664873378415e-122	2.4609793717746e-121
ENSG00000223802.7	-3.38999	0.610969627853962	847.195114036144	1.47347131485578e-122	2.61320137689673e-121
ENSG00000230524.8	3.34937610539444	-2.60684	788.472270681103	1.4933100881597e-122	2.64649508771715e-121
ENSG00000139726.10	1.11560346543916	5.79839578865728	881.198406783314	1.53932373075391e-122	2.72609621333017e-121
ENSG00000267127.6	-3.07686	-0.144569	820.573482609305	1.67798004206039e-122	2.96953431677245e-121
ENSG00000168477.17	-3.78792	6.95236161222925	880.860063732051	1.69728613421643e-122	3.00156107026067e-121
ENSG00000179967.11	1.85921917873839	0.181689566135216	864.174984657628	1.83702751890831e-122	3.24637411152842e-121
ENSG00000164344.15	-3.0845	0.670135296841356	859.383305030521	1.91964947518781e-122	3.38996990180926e-121
ENSG00000138772.12	2.01657458295429	5.8525106389223	879.958967615816	2.04306628293031e-122	3.60535129629543e-121
ENSG00000164122.8	-5.7435	2.28060724916631	813.895128573457	2.14253347255794e-122	3.7781934367998e-121
ENSG00000164849.8	-2.47959	2.83235008145916	881.468169574258	2.2503033194326e-122	3.965420945223e-121
ENSG00000277801.1	-1.82594	3.35405205421177	880.159793612233	2.34660365484787e-122	4.13218596781685e-121
ENSG00000112559.13	2.83219161923732	2.92035833111917	881.837776160625	2.3683202710871e-122	4.16747158120635e-121
ENSG00000254539.1	-2.1001	-0.381647	848.302992765982	2.51700163926279e-122	4.42596555957902e-121
ENSG00000166123.13	2.16459765999126	5.52916807288657	878.156977501989	3.04118063051539e-122	5.34391180998348e-121
ENSG00000138035.14	1.27311839312425	5.08444256500893	878.112202434214	3.04664631088724e-122	5.34972993302824e-121
ENSG00000105467.8	4.18414393348143	-0.952632	698.905245259336	3.14249236041372e-122	5.5124884560361e-121
ENSG00000157593.16	1.28966685594322	5.92460544292187	877.816692410547	3.14377689546382e-122	5.5124884560361e-121
ENSG00000279569.1	-3.0515	1.81221934559243	878.033735530487	3.27994225201835e-122	5.74719027349072e-121
ENSG00000185090.14	2.33456119926037	3.90484300606772	878.441775347695	3.42579426134366e-122	5.99852226480266e-121
ENSG00000132424.14	-2.03234	7.43861452698831	876.996353922994	3.73257979918225e-122	6.53109399816041e-121
ENSG00000124217.4	1.70980244232245	3.70830960795001	877.580705936655	3.92625733604252e-122	6.865143901169e-121
ENSG00000165338.16	-2.17474	3.50990829989925	877.315545963902	4.3348048382498e-122	7.57416392180889e-121
ENSG00000121621.6	2.91987545445604	2.51823207296997	878.620100190856	4.45792698336861e-122	7.78381639029953e-121
ENSG00000107807.12	3.84983574291567	0.757663562884734	804.483276913163	4.59853334392412e-122	8.02368126467267e-121
ENSG00000204084.12	-1.41376	4.73508719788025	875.957135368338	4.81366485033773e-122	8.3931520062525e-121
ENSG00000255455.2	-1.6666	3.46359229949649	876.592672360984	4.82963903923082e-122	8.41509527754821e-121
ENSG00000131409.12	-2.32197	1.39202109034604	877.957701903085	4.85315242236175e-122	8.45013474718231e-121
ENSG00000124749.16	-4.11795	3.46307447305347	877.685306247523	5.01737365134231e-122	8.72994887100057e-121
ENSG00000229619.3	-3.68246	5.06329165763439	876.161222914067	5.1491686610953e-122	8.95299080436522e-121
ENSG00000225125.2	-2.52039	-1.23083	766.396077956599	5.63065838311181e-122	9.78331819414158e-121
ENSG00000250254.1	-3.76257	-2.37276	756.74680782285	5.7133765745945e-122	9.92009978815433e-121
ENSG00000269930.1	-2.84434	0.619118060393225	859.680523388784	5.75585742524233e-122	9.98687519296589e-121
ENSG00000137513.9	1.49092680392624	4.22322338360202	875.241568794603	5.89224776974137e-122	1.02163840694768e-120
ENSG00000174015.9	4.97182963990344	-1.25014	777.731418163162	6.18026671557307e-122	1.07082932505906e-120
ENSG00000233670.6	-4.08253	2.01631189217828	864.647753605364	6.3415942059327e-122	1.098015638348e-120
ENSG00000064666.14	1.39461317643783	7.12145735730684	874.370473135305	6.50779093549243e-122	1.12600655844837e-120
ENSG00000204196.5	1.86834541939673	2.88373962932197	875.931656983549	7.05740454716649e-122	1.22025276811697e-120
ENSG00000250859.1	1.8219646595951	-1.71341	732.700779963758	9.06066445051501e-122	1.56553401281724e-120
ENSG00000185437.13	-3.04553	3.16435049370384	874.760669503261	9.32078539895634e-122	1.60935869729268e-120
ENSG00000132840.9	-3.99846	2.86595505690579	873.432460740596	9.53233821008442e-122	1.64474235870873e-120
ENSG00000272462.2	-1.61616	2.39821395517872	874.152429222028	1.05464883173436e-121	1.81846360021752e-120
ENSG00000152217.16	-3.01436	4.70631002432434	872.39525260298	1.10840472381742e-121	1.9098251830439e-120
ENSG00000119865.8	-2.27737	3.58350055563948	872.681953826809	1.15504210752406e-121	1.98880308513972e-120
ENSG00000267776.1	-3.3446	-2.39734	718.653861346609	1.19766308892851e-121	2.06076069542661e-120
ENSG00000160307.9	-3.76254	4.18134813206967	872.748084568992	1.2736181541179e-121	2.18993525959787e-120
ENSG00000279518.1	-2.64629	0.523287490739425	857.951315630521	1.33621603777275e-121	2.29597979251624e-120
ENSG00000185130.5	4.74624475978684	-0.505608	695.473134453042	1.34113333577025e-121	2.30283537993357e-120
ENSG00000120802.13	1.72288551715246	6.67997229285634	870.657251959817	1.43092141618959e-121	2.45531083915489e-120
ENSG00000146410.11	2.72215644740639	2.25635796760165	872.663676743347	1.51308018969492e-121	2.59449364847619e-120
ENSG00000166278.14	2.55031722048464	6.00547742991505	870.506731520884	1.52971432524826e-121	2.62120614089642e-120
ENSG00000259363.5	-2.61473	-1.25133	756.077641655382	1.54672214792068e-121	2.648521669705e-120
ENSG00000158008.9	-3.35977	-0.00972597	804.224079057317	1.58129095647525e-121	2.70584928727251e-120
ENSG00000162687.16	-2.94919	0.867335771408503	858.50162672623	1.7939647946496e-121	3.06765508859194e-120
ENSG00000145075.11	-2.45027	0.9567025442967	867.573189007025	1.91596930126806e-121	3.27402627537403e-120
ENSG00000109534.16	1.40183617306711	4.20364580909569	869.649234108529	1.92333475628543e-121	3.28435204015206e-120
ENSG00000119138.4	-2.61331	6.63356090924503	869.044424480353	2.01930999862691e-121	3.44587271174623e-120
ENSG00000163431.12	-4.72813	8.76219355927956	868.737088004882	2.15399721757189e-121	3.67318660131129e-120
ENSG00000100714.15	1.53475864389496	6.22235213916863	868.444008481418	2.29145222992413e-121	3.90490510753508e-120
ENSG00000188120.14	7.32050030466233	1.3312897830347	722.22238096838	2.40189680637607e-121	4.09030835428747e-120
ENSG00000073464.11	2.43487469972861	2.57828371714516	870.701957451722	2.50888021499497e-121	4.26956729664907e-120
ENSG00000049541.10	1.39902215643884	4.5760706297411	867.409060057466	3.01854891660998e-121	5.13339390756912e-120
ENSG00000136014.11	-2.83046	0.127085023388039	834.486189331281	3.04658786366838e-121	5.17753114764012e-120
ENSG00000197928.10	-2.49925	2.39039579333756	869.438956050456	3.17845490994905e-121	5.39793823249828e-120
ENSG00000258919.1	3.28996813158323	-1.74702	691.609117630579	3.35920510199591e-121	5.70100502238253e-120
ENSG00000125247.15	1.57292155371629	4.70129677228984	866.717794328384	3.49515959429097e-121	5.92768562613732e-120
ENSG00000274893.1	-3.55038	-2.29254	723.001824666606	3.94962402912012e-121	6.69387133235654e-120
ENSG00000101868.10	1.35438640804472	4.52471147505052	865.741906642389	4.30865031224874e-121	7.29737234671378e-120
ENSG00000246922.8	-2.44029	2.77016008438398	867.468376109441	4.37832110602767e-121	7.41031593330341e-120
ENSG00000132535.18	-2.31584	4.22963159171277	865.710468923701	4.54813897846444e-121	7.69248928448867e-120
ENSG00000186474.15	4.90270666697755	1.49293657797138	778.504953870093	5.64872194983031e-121	9.54745522752462e-120
ENSG00000111405.8	-3.08061	-1.01933	742.881451445779	6.41145876268108e-121	1.08292591577285e-119
ENSG00000175564.12	-1.81388	0.451750199130041	862.417322013398	6.74734934416498e-121	1.13888468297942e-119
ENSG00000105339.10	-1.98425	5.92440655757487	862.966876077172	7.38560158718656e-121	1.24576835467565e-119
ENSG00000253230.6	-4.97591	-1.75224	834.833635784656	8.00071481463074e-121	1.34860657252184e-119
ENSG00000164134.12	1.2187553397142	5.52986793730388	862.53963980753	8.14002466132113e-121	1.37115788545415e-119
ENSG00000133101.9	-2.82287	-1.5703	716.332088499325	8.53580499260441e-121	1.43685086211102e-119
ENSG00000104341.16	2.14578496938385	6.61272128908627	862.166690754878	8.7385709091118e-121	1.46998629473128e-119
ENSG00000130119.15	1.57370517599635	3.1864611502838	863.231764430232	9.14937592866637e-121	1.53804911938292e-119
ENSG00000238178.6	4.88929468641286	0.778933751259941	727.346344301352	9.30775683649416e-121	1.56361498304001e-119
ENSG00000100196.10	2.44214275345034	4.50484138471607	862.225795781972	9.83455903835066e-121	1.65099571577558e-119
ENSG00000242732.4	-2.93646	3.48160393316793	863.124220142008	1.00231744911618e-120	1.68152296919632e-119
ENSG00000111845.4	1.39112541344054	4.11789736675497	861.700584413247	1.05214415985263e-120	1.76392217049163e-119
ENSG00000088854.12	-2.96812	4.68523230568702	861.555140589999	1.10943962203895e-120	1.85872310226755e-119
ENSG00000115053.15	1.39002864694969	9.17432756275763	860.930569631316	1.1367528707363e-120	1.90319872066835e-119
ENSG00000160124.9	1.64628036210655	3.59921779731339	861.725952230228	1.15140951210518e-120	1.92643846199862e-119
ENSG00000233608.3	-3.41929	2.89777678950357	862.924452110071	1.19497239135097e-120	1.99797774443456e-119
ENSG00000240053.8	-2.3725	3.98373621864759	861.344573380777	1.21084653928861e-120	2.02315671090154e-119
ENSG00000260296.1	-2.23577	0.213036851415708	848.736247343499	1.26671229910243e-120	2.1150773150245e-119
ENSG00000104312.7	1.48549991786424	4.16902668779842	860.298435776377	1.42054235229942e-120	2.37033911728779e-119
ENSG00000156384.14	1.3950477355078	2.52378598105338	861.598663415109	1.51068063014834e-120	2.51905234156838e-119
ENSG00000148660.20	-1.84129	6.8320542932828	859.481036784042	1.55018746883568e-120	2.58319494387389e-119
ENSG00000188385.11	-3.31199	1.13453065057135	846.806970864162	1.55774019568952e-120	2.59403965920692e-119
ENSG00000167757.13	4.44436669919081	2.47175569560289	844.916673700829	1.59819874289909e-120	2.6596297980859e-119
ENSG00000134910.12	1.45983327413886	6.99900446116441	858.786326388524	1.79847614696086e-120	2.99091522122514e-119
ENSG00000243836.5	-2.77656	-0.891176	766.164384253416	1.8003893818407e-120	2.99209290239108e-119
ENSG00000107937.18	1.24061074386064	5.77661260267451	858.755668679745	1.81619580141315e-120	3.01634284637371e-119
ENSG00000135406.13	-4.32359	3.86141124261432	860.662431719508	1.87235282945186e-120	3.10752997342649e-119
ENSG00000159176.13	-3.24214	10.3891189853975	858.493571667613	1.91473579486407e-120	3.17574983638478e-119
ENSG00000179115.10	1.4281346147269	6.03228587995369	857.865594081757	2.19424188836663e-120	3.63690466263385e-119
ENSG00000135387.19	1.27918231559176	7.66219942067247	857.790816920991	2.22577894492837e-120	3.68671550524527e-119
ENSG00000180346.3	1.64276282420726	2.82799161698242	859.016047643274	2.49853454334035e-120	4.1357409451065e-119
ENSG00000165480.15	3.88925071609611	3.7253097981114	858.892624792466	2.97591435125977e-120	4.92265006178739e-119
ENSG00000012822.15	-1.89168	7.21510648860975	855.977763575106	3.28302179737164e-120	5.42704049313851e-119
ENSG00000002079.12	4.34975516174746	-1.47032	723.377043985772	3.42674023620367e-120	5.66084719392554e-119
ENSG00000065320.8	-3.01983	4.71540482749434	856.281227076593	3.43566147310947e-120	5.67181108482945e-119
ENSG00000241158.5	-5.47721	3.40515590776924	846.590899589919	3.49963991957297e-120	5.77359199754665e-119
ENSG00000213300.5	1.8262970752404	1.96919814758155	858.317462261193	3.65598884861006e-120	6.02752636933195e-119
ENSG00000185825.15	1.4973913893811	7.94724422847564	855.34564441624	3.75976791286509e-120	6.19451078357845e-119
ENSG00000272250.1	-2.53197	-1.42902	734.405	3.93361927011475e-120	6.47664674122541e-119
ENSG00000167779.7	-3.05347	5.21016893376569	854.541196424665	4.79124279105652e-120	7.88348358244813e-119
ENSG00000034971.14	-5.41306	2.9671239418458	836.020908114988	4.97780927609196e-120	8.18503486861505e-119
ENSG00000179532.12	-2.14418	4.43792427253828	854.32069496486	5.03305275384495e-120	8.27039489246964e-119
ENSG00000092051.16	-2.95087	0.828259534787168	842.318424554148	5.07376420814006e-120	8.33177853994112e-119
ENSG00000136630.12	-2.57739	4.61967998406174	854.19387266766	5.22636219150589e-120	8.57669179463977e-119
ENSG00000167325.14	1.42859512943246	5.94404430821753	852.777947245399	6.54237098537039e-120	1.07292291410675e-118
ENSG00000180758.11	1.66443766764966	3.82786437523387	853.374876945262	6.62805884281456e-120	1.08625790764517e-118
ENSG00000188037.10	2.88450711445621	-1.34352	697.312085875931	6.6841580326446e-120	1.09472928623043e-118
ENSG00000067225.17	1.69148907591932	9.60600501184151	852.348456788375	7.15724730558457e-120	1.17143898055609e-118
ENSG00000105270.14	-3.26092	5.8666528573482	852.359641370741	7.46119415099706e-120	1.22038201301124e-118
ENSG00000152954.11	-3.89266	-0.545178	722.671910362105	8.02954252606994e-120	1.31247867926129e-118
ENSG00000090975.12	-1.52124	4.96917649494289	851.823973666004	8.23432771260319e-120	1.345066597212e-118
ENSG00000113240.12	-1.61607	4.72288257512212	851.858172348174	8.24953833376324e-120	1.3466652681723e-118
ENSG00000132003.9	1.45203619571186	3.57402934963772	852.167718925504	8.78231038968986e-120	1.43269372316432e-118
ENSG00000101132.9	1.58249071386136	4.2177291212568	851.745926011458	8.89973664857657e-120	1.45089665953715e-118
ENSG00000276043.4	3.58359766114252	4.62746014314391	852.584218191192	9.06232161712272e-120	1.47643296214921e-118
ENSG00000136231.13	4.79036343387071	1.7774533625587	792.751004354283	9.09229139476514e-120	1.4803442822336e-118
ENSG00000136897.7	1.23620023222351	4.59172328578012	851.438466190302	9.14678775924928e-120	1.48744219142659e-118
ENSG00000122641.9	4.03664730401258	4.5696143031395	853.08784454119	9.14786832457371e-120	1.48744219142659e-118
ENSG00000277741.4	-3.29229	-2.04293	688.778223817417	9.37647741253072e-120	1.52361621515527e-118
ENSG00000197580.11	-2.50996	1.58429058569909	852.841045288706	9.85943754750795e-120	1.60104627120389e-118
ENSG00000143590.13	3.27253578790932	4.21150096074664	852.277089563608	1.00107002224313e-119	1.62454690080227e-118
ENSG00000250641.1	5.19727433984388	2.42564902735533	806.29550209212	1.12241549520887e-119	1.82027787919928e-118
ENSG00000274286.1	-2.65548	1.39992130138865	850.562296509173	1.1463157254728e-119	1.85782461800027e-118
ENSG00000147465.11	-3.09474	-0.984313	733.666445473406	1.15034099997653e-119	1.86313220407158e-118
ENSG00000189350.12	-2.74875	0.714925423499243	839.757053964306	1.25172509898391e-119	2.02601580721457e-118
ENSG00000203392.3	-2.44036	0.683649198369115	844.464852246874	1.26499659130733e-119	2.04616289026513e-118
ENSG00000164236.11	-2.72651	2.58730319583947	851.94644353352	1.29054579892029e-119	2.08613031519478e-118
ENSG00000171984.14	1.72921874201491	2.39400705583614	851.407970306198	1.45987926527241e-119	2.35831764980148e-118
ENSG00000168497.4	-3.46666	5.76666483308882	848.768695527185	1.63514713808486e-119	2.63973135835559e-118
ENSG00000037241.7	1.39886054152829	3.95362093346109	848.914545553855	1.66163747786205e-119	2.68075353722137e-118
ENSG00000181652.18	2.77720759133975	1.65304670670675	846.793435502147	1.68071364429163e-119	2.70976877104654e-118
ENSG00000143727.15	1.20768997407292	6.25033928671189	848.33345808076	1.69924768889336e-119	2.7378728661605e-118
ENSG00000143321.18	1.4466531485087	8.20443180159521	848.276277292777	1.71996494784471e-119	2.76945588132531e-118
ENSG00000104833.10	-4.0891	2.05586358580897	839.330433577554	1.82763590983401e-119	2.94091847085344e-118
ENSG00000163002.12	1.19389316597859	3.49254495363033	848.487837598636	1.93293679025667e-119	3.10834764023853e-118
ENSG00000009724.16	-2.49366	1.22602286047068	847.867042663916	2.01247674756441e-119	3.23416085212148e-118
ENSG00000071462.11	1.22477581101687	6.24075738864735	847.357758827467	2.09721131419491e-119	3.36815392756438e-118
ENSG00000198121.13	-2.40781	4.72551766640914	847.497119388931	2.16563569792771e-119	3.47579629889122e-118
ENSG00000204394.12	1.40189067386783	6.6581247717986	847.086363244992	2.22360170746839e-119	3.56652498673984e-118
ENSG00000276409.4	-3.87577	3.75189420869847	848.968848059862	2.27435877830069e-119	3.64558128511477e-118
ENSG00000105821.14	1.22035582872806	5.19893643842098	846.746984866984	2.45740876739434e-119	3.93645176036348e-118
ENSG00000100626.16	-3.68358	2.95770492335981	848.507248572718	2.48476086571698e-119	3.97770003448658e-118
ENSG00000139734.17	3.4631809813077	3.40393760239547	848.023804348005	3.06448400127578e-119	4.90258204044307e-118
ENSG00000161091.12	1.26013186876113	5.50461679091263	845.440158991007	3.21157301574707e-119	5.13458766310263e-118
ENSG00000100207.18	1.32117263277091	5.88463184890199	845.360720872275	3.23445983918888e-119	5.16785092324458e-118
ENSG00000171962.17	-1.65616	1.7776264837001	848.188653879739	3.31311070430501e-119	5.29011097602502e-118
ENSG00000257582.5	-3.31399	-2.48678	702.440737832279	3.34260223792773e-119	5.33377062760332e-118
ENSG00000170855.3	1.28917991638137	4.36743273059698	845.429461136263	3.3839259727201e-119	5.39624264461577e-118
ENSG00000121075.9	4.22612207192636	-0.681671	677.594290915064	3.78301086162597e-119	6.02877899122665e-118
ENSG00000229019.1	-5.32993	-1.63695	863.682588322684	3.79628366953525e-119	6.04605049588779e-118
ENSG00000102393.9	1.53054811551635	4.38390114630672	844.919751638012	3.81744844965872e-119	6.07586074080618e-118
ENSG00000165650.11	1.50813978452468	6.30831970440328	844.125192612062	4.21644933280983e-119	6.70231885303043e-118
ENSG00000255986.6	-4.19272	-1.30548	691.957955695216	4.26587128968873e-119	6.77653987534751e-118
ENSG00000135624.15	1.34479148697592	7.83664621003206	844.05784054314	4.27631013949182e-119	6.78877905712547e-118
ENSG00000117640.17	-1.30763	5.81282270256197	843.763727728449	4.56148775535436e-119	7.23688047780789e-118
ENSG00000237643.1	5.61179232432654	2.1372858727752	759.219313586546	4.56593437065346e-119	7.23930935433938e-118
ENSG00000130643.8	-3.9073	0.684283895984334	792.26892798629	4.82614332253627e-119	7.64698867614889e-118
ENSG00000143977.13	1.56365494068327	5.36685577968499	843.576264148161	4.88589604980631e-119	7.73672914672455e-118
ENSG00000182580.2	3.06258126861794	6.65075197088011	843.417366661154	5.04048694088335e-119	7.9764340506815e-118
ENSG00000152137.6	-4.86748	7.34447436792654	843.427378461741	5.12585539316781e-119	8.10636073611232e-118
ENSG00000159761.14	-2.12093	1.43217970481078	845.660948147857	5.46025487633845e-119	8.62970517661409e-118
ENSG00000169760.17	-4.214	1.35524067569264	809.713672853168	5.59518084802199e-119	8.83732476307494e-118
ENSG00000145386.9	2.53493512285175	4.91491248027603	842.727274669759	6.2368769160875e-119	9.84459103302839e-118
ENSG00000255366.1	-2.93927	-1.13824	725.934361784187	6.29982884188317e-119	9.93763979130351e-118
ENSG00000181035.13	-1.38549	3.53189926694891	842.725076052683	6.50434200556875e-119	1.02537338194455e-117
ENSG00000163216.6	5.08672878629148	0.485211002480265	687.026886181587	7.31871708206796e-119	1.15302301034686e-117
ENSG00000160131.13	1.30034732565944	5.0423497469649	841.519678041181	7.66457032630653e-119	1.20674455695539e-117
ENSG00000087258.13	-4.38555	5.6387089785863	841.340153621439	8.9488036892491e-119	1.40804719138381e-117
ENSG00000013810.18	2.14226593772291	5.31482313275171	840.807494279741	9.03925905629062e-119	1.42137912038404e-117
ENSG00000065548.17	1.19908768077409	6.1358369951532	840.10231820155	1.0072456767673e-118	1.58284195623134e-117
ENSG00000213189.5	1.33419196431484	1.67321996712477	843.058956054159	1.01086324341895e-118	1.58752204116693e-117
ENSG00000137309.19	2.96960012617547	8.10681031057851	839.630626575423	1.11537136423733e-118	1.75054080926983e-117
ENSG00000010322.15	-1.47206	6.93642388011444	839.552617750738	1.13438463807838e-118	1.77925686537259e-117
ENSG00000179909.15	-2.89858	2.87931450030588	841.604370934967	1.1509001010905e-118	1.80402137689242e-117
ENSG00000154080.12	-4.58769	0.606176342866973	745.131701394383	1.23427693807435e-118	1.93349287668442e-117
ENSG00000119408.16	1.53516586544265	5.54915696170254	839.112356061533	1.27177467626705e-118	1.990976887581e-117
ENSG00000104369.4	2.61219696917592	4.17279662961649	839.518133324589	1.39634180266668e-118	2.18461062497863e-117
ENSG00000113552.15	1.3306281303511	5.42954913674871	838.528230562023	1.44220639016186e-118	2.25494599882424e-117
ENSG00000101464.10	1.82850064553437	5.07762408860199	838.639112818271	1.44638392880872e-118	2.26005453545575e-117
ENSG00000145907.14	1.22800635683501	7.21668887519688	838.260041033924	1.50159980856718e-118	2.34485670735312e-117
ENSG00000077157.20	-3.49655	8.71523553112062	838.059195073324	1.56851160459737e-118	2.44780481650208e-117
ENSG00000133393.12	1.12307941760705	4.94053870015737	837.780536719748	1.72347083119e-118	2.68794329570456e-117
ENSG00000189431.7	3.77853553202456	1.54772397541097	814.140447106537	1.85596119015885e-118	2.89275959764307e-117
ENSG00000101182.14	1.49047044902794	7.53402872590734	837.176897619502	1.89974679424135e-118	2.95841237576002e-117
ENSG00000247809.7	-2.70469	-0.173664	797.195020546623	1.90046628512515e-118	2.95841237576002e-117
ENSG00000073711.10	-1.84627	4.16532062789103	837.260397655102	2.02953719234695e-118	3.15735457072572e-117
ENSG00000273291.5	-3.12728	-1.28428	703.145487426927	2.14415644540984e-118	3.3335792350082e-117
ENSG00000236780.5	-3.79461	-1.06879	689.88498085172	2.18185987021546e-118	3.39007501361575e-117
ENSG00000184113.9	-2.94009	4.93475	836.812148908503	2.22721205671798e-118	3.45837699538779e-117
ENSG00000231793.4	-2.76319	0.0586151701535026	804.681503047229	2.5549151309074e-118	3.96474923658123e-117
ENSG00000100321.14	-3.36138	4.16014942383616	836.641966445197	2.7239706860781e-118	4.22445147811575e-117
ENSG00000138346.14	1.68399594280495	2.97463766483904	836.608959568326	3.00228878006407e-118	4.65317279152377e-117
ENSG00000105696.8	-3.63666	1.82790859410052	829.835607845825	3.1772046970064e-118	4.92119871628021e-117
ENSG00000225210.9	3.78662414701848	0.862734221594429	779.042075691151	3.21773537313099e-118	4.98086979921878e-117
ENSG00000276488.1	-2.23494	-0.821415	777.389167122012	3.2983460813373e-118	5.10246946127875e-117
ENSG00000111727.11	-1.85935	4.27602353327122	834.90933120435	3.33707466482636e-118	5.15916730093236e-117
ENSG00000136732.14	-2.51293	4.73878372773791	834.718382381757	3.46822476263496e-118	5.35859070513152e-117
ENSG00000180287.16	-3.82465	-1.50987	680.570933802147	4.17516819417102e-118	6.44684397344977e-117
ENSG00000115241.10	1.2711	6.94350974250681	833.476963175581	4.24799909328264e-118	6.55522495258637e-117
ENSG00000154803.12	-1.80078	5.88769471362276	833.430966538655	4.30155946122902e-118	6.63375278651275e-117
ENSG00000181444.12	-2.27915	2.72125174764293	834.895994765135	4.69511694595052e-118	7.23619234332746e-117
ENSG00000242441.7	-4.57543	1.31571846988384	782.104382381044	5.00898910773704e-118	7.7151482975188e-117
ENSG00000205336.11	2.29264199906736	7.16119798730577	832.236675596297	5.56674712885731e-118	8.56892526115302e-117
ENSG00000225342.2	-2.56748	-1.35505	720.187193264241	6.35482383225925e-118	9.77595544802756e-117
ENSG00000214485.6	2.11733936957119	4.33270807455516	832.14500338642	6.36402422738079e-118	9.78404690660295e-117
ENSG00000182050.13	-3.79355	-0.521108	713.734068223754	6.53819944040142e-118	1.00456035832752e-116
ENSG00000277288.3	-4.26	-2.35079	779.015407392256	6.76239947766815e-118	1.03836497607311e-116
ENSG00000106018.13	-4.27568	3.5503781396739	832.811157726331	7.29078685535277e-118	1.1188068407389e-116
ENSG00000101898.5	1.70927959147219	-0.187456	807.171542624078	7.38871958567532e-118	1.13313476585999e-116
ENSG00000165609.12	1.31363936331068	5.55625580904875	830.842207491622	7.62848360922096e-118	1.1691828366256e-116
ENSG00000163884.3	-3.86223	3.59460236556941	832.648357991991	7.8681975146803e-118	1.20517875442318e-116
ENSG00000131944.9	1.4671249034617	1.3743908183566	832.845367920912	8.93692447482302e-118	1.36803266205537e-116
ENSG00000144891.17	-4.7003	3.30413744992194	829.034200330208	9.78531132767517e-118	1.49697778776862e-116
ENSG00000112249.13	1.22227063366177	5.35663220597746	829.548095772239	1.0186044455349e-117	1.55732326220357e-116
ENSG00000250067.11	-3.1651	3.86396682096924	830.675607020681	1.03413641413919e-117	1.58009680164074e-116
ENSG00000163637.11	-3.00441	5.3617075867621	829.53646997281	1.05759722138266e-117	1.61494965619373e-116
ENSG00000214655.10	-1.3997	6.39322792339332	829.278431430693	1.06154555622935e-117	1.61998245947255e-116
ENSG00000126950.7	-4.47339	4.13107085540123	831.06745384524	1.08570527896722e-117	1.6558339294519e-116
ENSG00000008710.17	-2.23476	7.64248382398014	828.442634086238	1.27383637549408e-117	1.94156435648512e-116
ENSG00000101883.4	-3.05605	-1.68716	678.796633764134	1.34769961957694e-117	2.05288551254453e-116
ENSG00000010327.10	-2.4802	7.09686854644767	827.661472997303	1.51159715629281e-117	2.30113094994446e-116
ENSG00000151576.10	1.25606773519461	4.55059880598597	827.421650458871	1.67392870690015e-117	2.54668969752597e-116
ENSG00000183287.13	-4.9341	4.49130624351472	828.692093419038	1.81056269014828e-117	2.75287575221627e-116
ENSG00000248919.7	1.65416440014044	3.22642298491105	828.027023315431	1.81487844687042e-117	2.7577488957984e-116
ENSG00000257727.5	1.24808600158322	5.80497679870355	826.585229367277	1.91706507862261e-117	2.91124213071075e-116
ENSG00000239246.3	2.57945928435935	0.0454707044459689	784.006158168795	2.084698478952e-117	3.16387399351462e-116
ENSG00000196591.11	1.17122925043516	6.57028505751779	825.973859808185	2.1860620177818e-117	3.31568319117314e-116
ENSG00000251164.1	9.42444985795243	2.67195866659812	790.823354571023	2.54332665085899e-117	3.85520497034053e-116
ENSG00000213131.3	2.72302054705367	-0.0731566	769.774729857189	2.95275158937486e-117	4.47308536989556e-116
ENSG00000148357.16	-3.65218	6.41095677131013	824.633501597004	3.04372515911049e-117	4.60808853509478e-116
ENSG00000261625.1	-3.79482	1.78947586972675	815.82878408507	3.56577845305497e-117	5.39516838579537e-116
ENSG00000129467.13	-2.30809	4.39117917075833	823.843750925593	3.78335676767322e-117	5.72088703925447e-116
ENSG00000236333.3	-4.46404	0.511179473776959	733.541988001982	3.868459639355e-117	5.84601243977757e-116
ENSG00000253304.1	-3.19436	4.09819539147815	824.286833401189	3.96081974559143e-117	5.98194607440934e-116
ENSG00000103494.12	1.28661866044922	2.79836931450555	824.61563118078	4.02664251530227e-117	6.07766000075624e-116
ENSG00000178722.12	-3.36025	-2.63028	699.647860245428	4.24146227608655e-117	6.39801135194126e-116
ENSG00000111249.13	-3.5014	-0.516947	723.463128718635	4.3794736298545e-117	6.60218280240786e-116
ENSG00000241431.1	3.18912874470109	-1.11734	676.998	4.52220269763705e-117	6.81321424633678e-116
ENSG00000143127.12	-3.48044	2.77246168233799	824.344432415285	4.73996995903443e-117	7.13697477943395e-116
ENSG00000166839.16	-2.10953	2.40650134181324	824.324551757707	5.00219901116778e-117	7.52724843928999e-116
ENSG00000172568.4	-3.22735	-0.960084	707.654791755149	5.26569679262355e-117	7.91895733882799e-116
ENSG00000143228.12	3.07487492489628	3.23488	823.941578659191	5.59680906354074e-117	8.41181430016059e-116
ENSG00000196262.13	1.54763380897196	9.76903601371238	821.593417007394	5.70968068902286e-117	8.57626508334838e-116
ENSG00000108799.12	-1.49457	5.79418653216831	821.314475836959	6.07970207256199e-117	9.12653704713673e-116
ENSG00000162407.8	-1.8535	6.23272816752243	821.17985242084	6.25820916910053e-117	9.38882631175813e-116
ENSG00000169418.9	-2.91205	4.16637777848513	821.847622727374	6.39124665266362e-117	9.5826245856875e-116
ENSG00000276975.1	-3.91279	1.13747605794306	791.754502592718	7.0361657783506e-117	1.05432082142829e-115
ENSG00000106714.17	-3.91281	2.56585338366476	819.91937174831	7.66210335059375e-117	1.14742077256871e-115
ENSG00000178922.16	-1.47996	5.13787317742028	820.200070550987	7.86906997448919e-117	1.17770427002165e-115
ENSG00000185737.12	-2.93983	-1.67337	676.707589204666	8.24557864695648e-117	1.23331007364628e-115
ENSG00000170500.12	-5.19341	4.08043912378444	820.662416049133	8.35287882080764e-117	1.24829070454219e-115
ENSG00000275152.4	-2.89395	-2.26205	660.744321995096	8.35579020882483e-117	1.24829070454219e-115
ENSG00000260230.2	-3.85759	0.853371675218647	781.455731043468	8.36326578422128e-117	1.24865620057986e-115
ENSG00000161921.14	2.24553	5.82514575673491	819.561890669773	9.18933898172938e-117	1.37116645178701e-115
ENSG00000146757.13	1.4916811939714	3.0521477176197	820.685485721866	9.20406067719046e-117	1.37253827359737e-115
ENSG00000166676.14	-1.68377	0.417327196163785	819.248736377167	9.2480690659857e-117	1.37827315029627e-115
ENSG00000197815.4	-2.54612	0.289027476750354	803.785365191247	9.29519321935011e-117	1.38446522161514e-115
ENSG00000006071.11	-3.05817	0.672839900105627	801.717766934162	9.56512208044582e-117	1.42381544445677e-115
ENSG00000105865.10	1.21451419742213	2.71264063661185	820.572492431707	9.8743078648916e-117	1.4689585978274e-115
ENSG00000248174.5	-6.35758	-1.19952	960.575889586575	9.93576572714099e-117	1.47721633077355e-115
ENSG00000276724.1	-2.24285	-0.320568	790.125731464268	9.99673121561158e-117	1.48539101946391e-115
ENSG00000167670.15	1.75174247086636	4.53265667043619	819.15580952073	1.04656210125001e-116	1.55413220167085e-115
ENSG00000140090.17	-2.48717	0.187517539078427	801.493433319931	1.14196861689413e-116	1.69479610214371e-115
ENSG00000278784.1	-1.55562	1.89081020190375	820.938049725979	1.166352747646e-116	1.72995055981496e-115
ENSG00000274403.1	-2.75887	-1.03188	723.23841458042	1.17207045048218e-116	1.73739326656849e-115
ENSG00000160961.11	-1.7976	3.97386724504549	818.557875426311	1.23229910738693e-116	1.82558201296599e-115
ENSG00000259275.2	-2.41306	0.154922254049755	801.550806412331	1.33836017836392e-116	1.9815232479784e-115
ENSG00000111247.14	2.74959237668274	3.33692616683266	819.104923947224	1.49509460159186e-116	2.2122588714496e-115
ENSG00000260328.1	5.41167182168702	-1.75241	954.638753518408	1.54893376552182e-116	2.29055845527941e-115
ENSG00000065427.14	1.18970841531759	7.20030706372357	816.79783996418	1.63910017177524e-116	2.42245346220282e-115
ENSG00000126003.6	2.08521510083841	5.93625204600306	816.481888653294	1.79186581188421e-116	2.64665295914771e-115
ENSG00000127399.14	1.59713434138758	3.89325784421474	816.858839098047	1.82621012831036e-116	2.69577712698084e-115
ENSG00000181804.14	-2.32537	3.16793495539305	817.492572056305	1.88407749625875e-116	2.779546057909e-115
ENSG00000153574.8	1.76805499125131	5.24359975607961	816.03278697977	2.01208118257038e-116	2.96662492173635e-115
ENSG00000155893.11	1.19820390866975	3.75189537194637	816.374086851132	2.01376899390806e-116	2.96735135606785e-115
ENSG00000149571.10	-3.76074	1.69131883835397	806.396500971866	2.25426577432072e-116	3.31976067085464e-115
ENSG00000126767.17	1.22027708851944	5.09358505768944	815.331107313628	2.331259748769e-116	3.43111133978575e-115
ENSG00000154134.14	-2.69068	3.56558982299395	816.035276703841	2.51773685051995e-116	3.70337015767534e-115
ENSG00000252010.1	8.46546695708228	2.06025219102925	725.793262275158	2.62037561080644e-116	3.85206074841404e-115
ENSG00000279601.1	-3.43533	-2.36598	681.840944915882	2.66508465340776e-116	3.91546667807464e-115
ENSG00000102172.15	1.34464004853484	6.48690352299572	814.450364540299	2.75051870381444e-116	4.03859425765871e-115
ENSG00000181790.10	-2.50112	1.10206742986361	813.757305667246	2.79130641047893e-116	4.09606068946698e-115
ENSG00000228716.6	1.8338789975548	5.62061089199958	814.256885716532	2.94597596972076e-116	4.32047474023607e-115
ENSG00000126500.3	-2.8351	1.98898420341076	815.828473282952	3.0582858346709e-116	4.482537130404e-115
ENSG00000130307.11	-2.22915	1.88848355932173	816.539475999483	3.08122457524978e-116	4.51349409904878e-115
ENSG00000086232.12	1.52611080127453	7.29861252067399	813.854452271723	3.13655074791347e-116	4.59182892216648e-115
ENSG00000129473.9	-1.63727	6.57775282573697	813.81383789031	3.16560807012974e-116	4.63163716990284e-115
ENSG00000182310.12	-3.01386	2.62607844451926	815.670616183519	3.37702990604461e-116	4.93806098569974e-115
ENSG00000156395.12	-3.93937	-0.576195	689.904911672412	3.60634234990705e-116	5.27026922930206e-115
ENSG00000168672.3	2.21075457523692	5.57997434647821	813.132291125303	3.81509007983941e-116	5.57205127013722e-115
ENSG00000273007.1	-2.28634	-1.10771	736.292662851616	4.08184944381484e-116	5.95815636922273e-115
ENSG00000249855.1	1.85776832433985	0.668833587324961	808.731205570621	4.09672076464866e-116	5.97635016835849e-115
ENSG00000214548.14	-3.19574	6.38479084940122	812.488572923324	4.35249153727816e-116	6.34574353370989e-115
ENSG00000213326.4	2.1007255354568	0.428801945154192	799.981679987872	4.40386394650968e-116	6.41687429154277e-115
ENSG00000138944.7	-4.35114	4.83229869914298	813.393739295913	4.58449463632379e-116	6.67615350881427e-115
ENSG00000156261.12	1.3236386533515	7.30156951822603	811.621207343872	5.13661268398748e-116	7.47578876498976e-115
ENSG00000280294.1	-2.68445	-0.820427	736.724501066107	5.33041129139051e-116	7.7532971267683e-115
ENSG00000267361.1	-4.41263	-1.76852	712.760335116099	5.62506645386581e-116	8.17411155329122e-115
ENSG00000115364.13	1.33559000774471	4.96099329359536	811.371028084556	5.62630659493926e-116	8.17411155329122e-115
ENSG00000108823.15	-4.18535	3.90800679180766	813.041153334639	5.65490785455706e-116	8.2108600655437e-115
ENSG00000139289.13	2.71877632272575	6.59330401360425	810.904715567351	6.09459753563958e-116	8.84411234438312e-115
ENSG00000267082.1	-2.40293	-0.588538	763.379870258342	6.16869942315757e-116	8.94641576971842e-115
ENSG00000170454.5	7.0160783314419	0.0785785068736291	834.372900410542	6.197916743584e-116	8.98354202139212e-115
ENSG00000163938.16	1.43888110731784	6.38291	810.732501031922	6.2531455013873e-116	9.05830511399914e-115
ENSG00000118707.9	1.6181436502047	4.77594876176887	810.627151572023	6.71991231281484e-116	9.72878733614458e-115
ENSG00000240038.6	-2.79281	4.6205635512247	810.665825473357	6.95417501148644e-116	1.00620752540907e-114
ENSG00000100526.19	2.92575008028217	3.38080571180315	812.043621208471	7.21361434452331e-116	1.04313820943605e-114
ENSG00000253647.1	-4.8867	-1.94434	799.423860061489	7.49897973327672e-116	1.08377280440936e-114
ENSG00000109705.7	-4.16813	3.68191248555101	811.709536279904	7.66307409880735e-116	1.10684390226462e-114
ENSG00000079277.19	-1.23351	5.38462089834945	809.64598566007	7.97733836222565e-116	1.15156589648663e-114
ENSG00000151465.13	1.19138057939109	5.78336830970631	809.637858896732	7.98405801187022e-116	1.15186621950451e-114
ENSG00000183111.11	-1.96874	4.93115298939926	809.740225708128	8.07406262608829e-116	1.16417480222501e-114
ENSG00000143867.6	-4.05839	3.64147655141826	811.481524253834	8.09103210441205e-116	1.16594449286388e-114
ENSG00000165917.9	-2.42946	-1.35391	709.431699440994	8.11718533115532e-116	1.16903477138779e-114
ENSG00000244355.7	5.40766546091369	3.06253972046945	786.820068264474	8.16867624363224e-116	1.17576847798925e-114
ENSG00000273768.1	7.36397633334081	3.13855032553535	686.02493653217	8.58984905749115e-116	1.23567417293423e-114
ENSG00000167904.14	1.44140770977047	4.27394564581165	809.283955302785	9.25704967231022e-116	1.33088179683724e-114
ENSG00000165804.15	-1.76467	6.22707773111292	808.589823149188	1.00536940781411e-115	1.4445785316329e-114
ENSG00000163531.15	-2.98665	5.73845373418292	808.628981707527	1.03396199310646e-115	1.48480291074842e-114
ENSG00000187824.8	-2.36947	2.95413470515476	809.851262082262	1.07572736096899e-115	1.54388639569358e-114
ENSG00000185909.14	-2.69743	4.96984666696872	808.314596736267	1.13334455767909e-115	1.62563905387718e-114
ENSG00000233237.6	-3.55121	-0.171978	729.557645539625	1.14869358430845e-115	1.64670398411053e-114
ENSG00000257218.5	1.18684829574121	5.11854682840983	807.985299849271	1.18052102598937e-115	1.69135352304039e-114
ENSG00000257576.1	1.68333557721605	-0.589103	767.711512778032	1.32725550328705e-115	1.90048597987971e-114
ENSG00000170293.8	2.04415017181542	3.02202330424836	808.799808678024	1.38707831025883e-115	1.98500100088856e-114
ENSG00000120057.4	-5.39202	3.63493784605126	803.353107236595	1.41560467592642e-115	2.02465717157702e-114
ENSG00000149100.12	1.18253174236045	6.98416178959208	806.764000623804	1.50575712710141e-115	2.15235715076573e-114
ENSG00000152669.8	3.55039520565869	2.03233471490018	801.414518018886	1.53284946896438e-115	2.18982275402283e-114
ENSG00000258388.7	-2.08973	2.71019319751233	808.33255406258	1.53709325677415e-115	2.1946226838669e-114
ENSG00000134121.9	-3.57267	4.53473016414138	807.315761548335	1.61993675894041e-115	2.31157527515698e-114
[truncated: 9,395 more rows]

## Sheet: ESCA_expression_DEG_statistics
gene	logFC	logCPM	F	PValue	FDR
[truncated: 11,226 more rows]

## Sheet: LIHC_expression_DEG_statistics
gene	logFC	logCPM	F	PValue	FDR
[truncated: 7,628 more rows]

[truncated: 4 more sheets: PAAD_expression_DEG_statistics, READ_expression_DEG_statistics, STAD_expression_DEG_statistics, intersection]
